# Supplementary material for: PHFinder: assisted detection of point heteroplasmy in Sanger sequencing chromatograms
Source: PeerJ. 2023 Sep 19;11:e16028. doi: 10.7717/peerj.16028 (PMC10516101; doi:10.7717/peerj.16028)
Supplement: Supplemental Information 1 [file peerj-11-16028-s001.zip]

Archive with 666 entries (565 files):
- Data_Repository/
- Data_Repository/Mn_mt_CR.rev.1.bt2
- Data_Repository/Mn_mt_CR.1.bt2
- Data_Repository/Mn_mt_CR.4.bt2
- Data_Repository/Mn_mt_CR.2.bt2
- Data_Repository/Mn_mt_CR.3.bt2
- Data_Repository/Mn_mt_CR.fa
- Data_Repository/Mn_mt_CR.rev.2.bt2
- Data_Repository/MN012/
- Data_Repository/MN012/5986_40.sam
- Data_Repository/MN012/5986_40.fastq
- Data_Repository/MN012/5986_40.ab1
- Data_Repository/MN031/
- Data_Repository/MN031/5504_12.fastq
- Data_Repository/MN031/5504_12.ab1
- Data_Repository/MN031/5504_12.sam
- Data_Repository/MN026/
- Data_Repository/MN026/5500_3.fastq
- Data_Repository/MN026/5500_3.ab1
- Data_Repository/MN026/5500_3.sam
- Data_Repository/MN044/
- Data_Repository/MN044/5506_10.fastq
- Data_Repository/MN044/5506_10.sam
- Data_Repository/MN044/5506_10.ab1
- Data_Repository/MN002/
- Data_Repository/MN002/5515_30.sam
- Data_Repository/MN002/5515_30.ab1
- Data_Repository/MN002/5515_30.fastq
- Data_Repository/MN003/
- Data_Repository/MN003/5092_1.sam
- Data_Repository/MN003/5094_1.fastq
- Data_Repository/MN003/5094_1.ab1
- Data_Repository/MN003/4210_17.ab1
- Data_Repository/MN003/5104_27.fastq
- Data_Repository/MN003/5092_1.fastq
- Data_Repository/MN003/5094_1.sam
- Data_Repository/MN003/5104_27.sam
- Data_Repository/MN003/5104_27.ab1
- Data_Repository/MN003/5092_1.ab1
- Data_Repository/MN047/
- Data_Repository/MN047/5505_27.fastq
- Data_Repository/MN047/5505_27.sam
- Data_Repository/MN047/5505_27.ab1
- Data_Repository/MN013/
- Data_Repository/MN013/5507_2.fastq
- Data_Repository/MN013/5507_2.sam
- Data_Repository/MN013/5507_2.ab1
- Data_Repository/MN099/
- Data_Repository/MN099/5095_5.ab1
- Data_Repository/MN099/4733_9.fastq
- Data_Repository/MN099/4733_9.sam
- Data_Repository/MN099/4733_9.ab1
- Data_Repository/MN099/5095_5.sam
- Data_Repository/MN099/5095_5.fastq
- Data_Repository/MN099/4303_3.ab1
- Data_Repository/MN084/
- Data_Repository/MN084/4601_62.fastq
- Data_Repository/MN084/4601_62.ab1
- Data_Repository/MN084/4601_62.sam
- Data_Repository/MN084/4626_46.ab1
- Data_Repository/MN084/4626_46.sam
- Data_Repository/MN084/4626_46.fastq
- Data_Repository/MN063/
- Data_Repository/MN063/4661_65.fastq
- Data_Repository/MN063/4661_65.ab1
- Data_Repository/MN063/5101_11.fastq
- Data_Repository/MN063/4666_19.sam
- Data_Repository/MN063/4666_19.ab1
- Data_Repository/MN063/4661_65.sam
- Data_Repository/MN063/5101_11.sam
- Data_Repository/MN063/5101_11.ab1
- Data_Repository/MN063/4666_19.fastq
- Data_Repository/MN097/
- Data_Repository/MN097/4751_15.ab1
- Data_Repository/MN097/4744_38.fastq
- Data_Repository/MN097/4744_38.ab1
- Data_Repository/MN097/4751_15.fastq
- Data_Repository/MN097/4744_38.sam
- Data_Repository/MN097/4751_15.sam
- Data_Repository/MN083/
- Data_Repository/MN083/5144_8.fastq
- Data_Repository/MN083/5144_8.ab1
- Data_Repository/MN083/5311_35.fastq
- Data_Repository/MN083/5311_35.sam
- Data_Repository/MN083/5139_8.sam
- Data_Repository/MN083/4954_22.ab1
- Data_Repository/MN083/4948_22.fastq
- Data_Repository/MN083/5139_8.fastq
- Data_Repository/MN083/5311_35.ab1
- Data_Repository/MN083/4948_22.sam
- Data_Repository/MN083/4954_22.sam
- Data_Repository/MN083/4948_22.ab1
- Data_Repository/MN083/4954_22.fastq
- Data_Repository/MN083/5139_8.ab1
- Data_Repository/MN083/5144_8.sam
- Data_Repository/MN088/
- Data_Repository/MN088/4954_62.ab1
- Data_Repository/MN088/5311_43.ab1
- Data_Repository/MN088/5138_89.sam
- Data_Repository/MN088/5311_43.fastq
- Data_Repository/MN088/4954_62.sam
- Data_Repository/MN088/5143_89.sam
- Data_Repository/MN088/4948_62.sam
- Data_Repository/MN088/5311_43.sam
- Data_Repository/MN088/4948_62.fastq
- Data_Repository/MN088/5138_89.fastq
- Data_Repository/MN088/4948_62.ab1
- Data_Repository/MN088/5143_89.fastq
- Data_Repository/MN088/5143_89.ab1
- Data_Repository/MN088/5138_89.ab1
- Data_Repository/MN088/4954_62.fastq
- Data_Repository/MN090/
- Data_Repository/MN090/4601_22.fastq
- Data_Repository/MN090/4601_22.sam
- Data_Repository/MN090/4601_22.ab1
- Data_Repository/MN090/4626_23.fastq
- Data_Repository/MN090/4626_23.sam
- Data_Repository/MN090/4626_23.ab1
- Data_Repository/MN036/
- Data_Repository/MN036/5512_42.sam
- Data_Repository/MN036/5512_42.ab1
- Data_Repository/MN036/5512_42.fastq
- Data_Repository/MN092/
- Data_Repository/MN092/5144_19.ab1
- Data_Repository/MN092/5311_2.sam
- Data_Repository/MN092/4948_51.sam
- Data_Repository/MN092/4948_51.ab1
- Data_Repository/MN092/5144_19.fastq
- Data_Repository/MN092/5311_2.fastq
- Data_Repository/MN092/4954_51.ab1
- Data_Repository/MN092/4954_51.sam
- Data_Repository/MN092/5139_19.fastq
- Data_Repository/MN092/5311_2.ab1
- Data_Repository/MN092/5144_19.sam
- Data_Repository/MN092/5139_19.sam
- Data_Repository/MN092/4954_51.fastq
- Data_Repository/MN092/5139_19.ab1
- Data_Repository/MN092/4948_51.fastq
- Data_Repository/MN028/
- Data_Repository/MN028/5499_22.fastq
- Data_Repository/MN028/5499_22.sam
- Data_Repository/MN028/5499_22.ab1
- Data_Repository/MN060/
- Data_Repository/MN060/4744_46.sam
- Data_Repository/MN060/4751_17.ab1
- Data_Repository/MN060/4744_46.fastq
- Data_Repository/MN060/4751_17.fastq
- Data_Repository/MN060/4751_17.sam
- Data_Repository/MN060/4744_46.ab1
- Data_Repository/MN079/
- Data_Repository/MN079/4617_96.fastq
- Data_Repository/MN079/4617_96.sam
- Data_Repository/MN079/4617_96.ab1
- Data_Repository/MN018/
- Data_Repository/MN018/5994_8.fastq
- Data_Repository/MN018/5981_54.fastq
- Data_Repository/MN018/5981_54.ab1
- Data_Repository/MN018/5994_8.ab1
- Data_Repository/MN018/5981_54.sam
- Data_Repository/MN018/5994_8.sam
- Data_Repository/MN066/
- Data_Repository/MN066/5101_3.ab1
- Data_Repository/MN066/4661_37.fastq
- Data_Repository/MN066/5101_3.fastq
- Data_Repository/MN066/4661_37.sam
- Data_Repository/MN066/4661_37.ab1
- Data_Repository/MN066/5101_3.sam
- Data_Repository/MN054/
- Data_Repository/MN054/4730_6.fastq
- Data_Repository/MN054/4730_6.sam
- Data_Repository/MN054/4730_6.ab1
- Data_Repository/MN014/
- Data_Repository/MN014/5982_53.sam
- Data_Repository/MN014/5982_53.fastq
- Data_Repository/MN014/5982_53.ab1
- Data_Repository/MN073/
- Data_Repository/MN073/4603_81.ab1
- Data_Repository/MN073/6208_32.fastq
- Data_Repository/MN073/4655_8.sam
- Data_Repository/MN073/6208_32.ab1
- Data_Repository/MN073/4603_81.sam
- Data_Repository/MN073/6208_32.sam
- Data_Repository/MN073/4655_8.ab1
- Data_Repository/MN073/4603_81.fastq
- Data_Repository/MN073/4655_8.fastq
- Data_Repository/MN005/
- Data_Repository/MN005/5999_14.ab1
- Data_Repository/MN005/5986_73.ab1
- Data_Repository/MN005/5986_73.fastq
- Data_Repository/MN005/5999_14.fastq
- Data_Repository/MN005/5994_25.ab1
- Data_Repository/MN005/5994_25.sam
- Data_Repository/MN005/5999_14.sam
- Data_Repository/MN005/5994_25.fastq
- Data_Repository/MN005/5986_73.sam
- Data_Repository/MN008/
- Data_Repository/MN008/5985_40.sam
- Data_Repository/MN008/5985_40.ab1
- Data_Repository/MN008/5985_40.fastq
- Data_Repository/MN015/
- Data_Repository/MN015/5982_52.sam
- Data_Repository/MN015/5982_52.fastq
- Data_Repository/MN015/5982_52.ab1
- Data_Repository/MN080/
- Data_Repository/MN080/4601_85.sam
- Data_Repository/MN080/4627_11.ab1
- Data_Repository/MN080/4601_85.ab1
- Data_Repository/MN080/4601_85.fastq
- Data_Repository/MN080/4627_11.fastq
- Data_Repository/MN080/4627_11.sam
- Data_Repository/MN048/
- Data_Repository/MN048/5505_20.sam
- Data_Repository/MN048/5505_20.fastq
- Data_Repository/MN048/5505_20.ab1
- Data_Repository/MN074/
- Data_Repository/MN074/4603_58.sam
- Data_Repository/MN074/4603_58.ab1
- Data_Repository/MN074/4627_41.fastq
- Data_Repository/MN074/4627_41.ab1
- Data_Repository/MN074/4603_58.fastq
- Data_Repository/MN074/4627_41.sam
- Data_Repository/MN019/
- Data_Repository/MN019/5994_7.fastq
- Data_Repository/MN019/5981_53.fastq
- Data_Repository/MN019/5981_53.ab1
- Data_Repository/MN019/5994_7.sam
- Data_Repository/MN019/5994_7.ab1
- Data_Repository/MN019/5981_53.sam
- Data_Repository/MN034/
- Data_Repository/MN034/5501_17.sam
- Data_Repository/MN034/5501_17.ab1
- Data_Repository/MN034/5501_17.fastq
- Data_Repository/MN021/
- Data_Repository/MN021/5145_28.fastq
- Data_Repository/MN021/5145_28.ab1
- Data_Repository/MN021/5140_28.fastq
- Data_Repository/MN021/5981_9.ab1
- Data_Repository/MN021/5140_28.ab1
- Data_Repository/MN021/5981_9.fastq
- Data_Repository/MN021/5145_28.sam
- Data_Repository/MN021/5140_28.sam
- Data_Repository/MN021/5981_9.sam
- Data_Repository/MN025/
- Data_Repository/MN025/5145_29.sam
- Data_Repository/MN025/5140_29.sam
- Data_Repository/MN025/5985_62.ab1
- Data_Repository/MN025/5145_29.ab1
- Data_Repository/MN025/5140_29.ab1
- Data_Repository/MN025/5985_62.fastq
- Data_Repository/MN025/5145_29.fastq
- Data_Repository/MN025/5140_29.fastq
- Data_Repository/MN025/5985_62.sam
- Data_Repository/MN010/
- Data_Repository/MN010/5985_38.sam
- Data_Repository/MN010/5985_38.fastq
- Data_Repository/MN010/5985_38.ab1
- Data_Repository/MN035/
- Data_Repository/MN035/5512_12.sam
- Data_Repository/MN035/5512_12.fastq
- Data_Repository/MN035/5512_12.ab1
- Data_Repository/MN082/
- Data_Repository/MN082/4627_6.ab1
- Data_Repository/MN082/4667_46.ab1
- Data_Repository/MN082/4627_6.sam
- Data_Repository/MN082/4667_46.sam
- Data_Repository/MN082/4627_6.fastq
- Data_Repository/MN082/4667_46.fastq
- Data_Repository/MN086/
- Data_Repository/MN086/4948_79.sam
- Data_Repository/MN086/4948_79.fastq
- Data_Repository/MN086/5311_26.ab1
- Data_Repository/MN086/4954_79.sam
- Data_Repository/MN086/4948_79.ab1
- Data_Repository/MN086/4954_79.ab1
- Data_Repository/MN086/4954_79.fastq
- Data_Repository/MN086/5311_26.fastq
- Data_Repository/MN086/5311_26.sam
- Data_Repository/MN068/
- Data_Repository/MN068/4661_24.ab1
- Data_Repository/MN068/4661_24.sam
- Data_Repository/MN068/4661_24.fastq
- Data_Repository/MN016/
- Data_Repository/MN016/5982_5.ab1
- Data_Repository/MN016/5982_5.sam
- Data_Repository/MN016/5982_5.fastq
- Data_Repository/MN017/
- Data_Repository/MN017/4667_38.ab1
- Data_Repository/MN017/4598_77.sam
- Data_Repository/MN017/4667_38.fastq
- Data_Repository/MN017/4667_38.sam
- Data_Repository/MN017/4598_77.ab1
- Data_Repository/MN017/4598_77.fastq
- Data_Repository/MN065/
- Data_Repository/MN065/4734_3.sam
- Data_Repository/MN065/4734_3.ab1
- Data_Repository/MN065/4734_3.fastq
- Data_Repository/MN078/
- Data_Repository/MN078/4655_41.fastq
- Data_Repository/MN078/4655_41.ab1
- Data_Repository/MN078/4603_2.ab1
[truncated: 366 more entries]
