# Supplementary material for: PHFinder: assisted detection of point heteroplasmy in Sanger sequencing chromatograms
Source: PeerJ. 2023 Sep 19;11:e16028. doi: 10.7717/peerj.16028 (PMC10516101; doi:10.7717/peerj.16028)
Supplement: Supplemental Information 1 [file peerj-11-16028-s001.zip › Data_Repository/Mn_mt_CR.fa]

>Humpback mt control region NC_006927.1
TGTATATTGTACAATAACCACAGGGCCACAGTACTATGTCCGTATTGAAAATAGCTCATT
TCATTACATACCATTATGTAATTCGTGCATGTATGTACTACCACATAACCAACTGATAGC
ACCTTCCATGGGTATGTATAATTGTGCATTCAATTATTTTCACCACGAGCAGTTAAAGCT
CGTATTAAATTTTATTAATTTTACATATTACATAATATGTATTAATAATACAATAGTACA
TGTCCTTATAAATTCCCAGGTCCATCTAAATCAAATGATCTCTATGGCCGCTCCATTAGA
TCACGAGCTTAATCAGCATGCCGCGTGAAACCAGCAACCCGCTTGGCAGGGATCCCTCTT
CTCGCACCGGGCCCATCAATCGTGGGGGTAGCTATTTAATGATCTTTATAAGACATCTGG
TTCTTACTTCAGGGCCATATTAATTTAAAATCGCCCACTCGTTCCTCTTAAATAAGACAT
CTCGATGGATTAATTACTAA
