# Supplementary material for: PHFinder: assisted detection of point heteroplasmy in Sanger sequencing chromatograms
Source: PeerJ. 2023 Sep 19;11:e16028. doi: 10.7717/peerj.16028 (PMC10516101; doi:10.7717/peerj.16028)
Supplement: Supplemental Information 1 [file peerj-11-16028-s001.zip › Data_Repository/MN012/5986_40.sam]

@HD	VN:1.0	SO:unsorted
@SQ	SN:Humpback	LN:500
@PG	ID:bowtie2	PN:bowtie2	VN:2.3.4.1	CL:"/usr/bin/bowtie2-align-s --wrapper basic-0 --local --quiet -q ./MN012/5986_40.fastq -x Mn_mt_CR -S ./MN012/5986_40.sam"
5986_40	0	Humpback	1	42	52S500M30S	*	0	0	ANNNNNNNCNNGNNNNNNANGCTGAATTCTACATAAACTATTCCCTGAAAAATGTATATTGTACAATAACCACAGGNCCACAGTACTATGTCCGTATTGAAAATAGCTCATTCCATTACATACCATTATGTAATTCGTGCATGTATGTACTACCACATAACCAACTGATAGCACCTTCCATGAGTATGTATAATCGTGCATTCAATTATNTTCACTACNAGCAGTTAAAGCTCGTATTAAATTTTATTAATTTTACATATTACATAATATGTATTAATAATACAATAGTACATGTCCTTATAAATTCCCAGGTTTATTTAAGTCAAATGATCCCTATGGCCGCTCCATTAGATCACGAGCTTAACTAGCATGCCGCGTGAAACCAGCAACCCGCTTGGCAGGGATCCCTCTTCTCGCACCGGGCCCATCAATCGTGGGGGTAGCTATTTAATGATCTTTATAAGACATCTGGTTCTTACTTCAGGGCCATATTAATTTAAAATCGCCCACTCGTTCCTCTTAAATAAGACATCTCGATGGGTTAATTACTAATCAGCCCATGATCATAAANAACTNANGNAN	%"""""""(""("""""")"+(2,(%*-886816795?;@FQ2=<32*-/**)5G=C7;7888@9?=ILN;9:4::"3@<@7:;ABEEFBIEII=DJJXMXLXLC><F=C@X@C=EBIQCEEXIE>EIEB;AF;A@;8Q@@JM=@LICJX:FEB>@FFEMC>5EEFQE@E@@@=@@A=QEMXXIXXEXMQMEM@MCEX@EMXXEXXXXX#QNMJFEQA"J=7?>@M@J===IAD7I@@8;A<@@<@=<@MMXEAEE<DII4FFXXXX;XEXIMXIXMJQF;F;5:DM:>IXXXXLIMBXXX>XMXXXMMCIXMIMXXNXMXDQIIIX=MB7FLNFXACAFNQMXXXGXXXAX;MXMMXMMXXXXGXXMGQ@XXXXXXXXXXX@XFB@@AMXXXXXKXX=?=X?XALXNXXXXXXXXGX?XXNK3XXKXXX7XXX<XXBL@GLBNX:KBF=G4XB7FGLFL?HH@X>BGXGXX8XGXNCCKXN72XX;N;XNXFX9:X;KXFF6X<?XB<NXXFK6XNIIX-LNB<:X,99:LNB8X.34XF6:?1:>I7.FF4@I<NK8<?B90::0+**"2276"6#6"("	AS:i:900	XN:i:0	XM:i:15	XO:i:0	XG:i:0	NM:i:15	MD:Z:24G35T69G11T14T5C2G94C0C2C3A10T31T0C174A11	YT:Z:UU
