# Supplementary material for: PHFinder: assisted detection of point heteroplasmy in Sanger sequencing chromatograms
Source: PeerJ. 2023 Sep 19;11:e16028. doi: 10.7717/peerj.16028 (PMC10516101; doi:10.7717/peerj.16028)
Supplement: Supplemental Information 1 [file peerj-11-16028-s001.zip › Data_Repository/MN012/5986_40.fastq]

@5986_40
AYMWYMMYCYRGSMSSMMARGCTGAATTCTACATAAACTATTCCCTGAAAAATGTATATTGTACAATAACCACAGGKCCACAGTACTATGTCCGTATTGAAAATAGCTCATTCCATTACATACCATTATGTAATTCGTGCATGTATGTACTACCACATAACCAACTGATAGCACCTTCCATGAGTATGTATAATCGTGCATTCAATTATYTTCACTACKAGCAGTTAAAGCTCGTATTAAATTTTATTAATTTTACATATTACATAATATGTATTAATAATACAATAGTACATGTCCTTATAAATTCCCAGGTTTATTTAAGTCAAATGATCCCTATGGCCGCTCCATTAGATCACGAGCTTAACTAGCATGCCGCGTGAAACCAGCAACCCGCTTGGCAGGGATCCCTCTTCTCGCACCGGGCCCATCAATCGTGGGGGTAGCTATTTAATGATCTTTATAAGACATCTGGTTCTTACTTCAGGGCCATATTAATTTAAAATCGCCCACTCGTTCCTCTTAAATAAGACATCTCGATGGGTTAATTACTAATCAGCCCATGATCATAAAWAACTRARGRAR
+
%"""""""(""("""""")"+(2,(%*-886816795?;@FQ2=<32*-/**)5G=C7;7888@9?=ILN;9:4::"3@<@7:;ABEEFBIEII=DJJXMXLXLC><F=C@X@C=EBIQCEEXIE>EIEB;AF;A@;8Q@@JM=@LICJX:FEB>@FFEMC>5EEFQE@E@@@=@@A=QEMXXIXXEXMQMEM@MCEX@EMXXEXXXXX#QNMJFEQA"J=7?>@M@J===IAD7I@@8;A<@@<@=<@MMXEAEE<DII4FFXXXX;XEXIMXIXMJQF;F;5:DM:>IXXXXLIMBXXX>XMXXXMMCIXMIMXXNXMXDQIIIX=MB7FLNFXACAFNQMXXXGXXXAX;MXMMXMMXXXXGXXMGQ@XXXXXXXXXXX@XFB@@AMXXXXXKXX=?=X?XALXNXXXXXXXXGX?XXNK3XXKXXX7XXX<XXBL@GLBNX:KBF=G4XB7FGLFL?HH@X>BGXGXX8XGXNCCKXN72XX;N;XNXFX9:X;KXFF6X<?XB<NXXFK6XNIIX-LNB<:X,99:LNB8X.34XF6:?1:>I7.FF4@I<NK8<?B90::0+**"2276"6#6"("
