# Supplementary material for: PHFinder: assisted detection of point heteroplasmy in Sanger sequencing chromatograms
Source: PeerJ. 2023 Sep 19;11:e16028. doi: 10.7717/peerj.16028 (PMC10516101; doi:10.7717/peerj.16028)
Supplement: Supplemental Information 1 [file peerj-11-16028-s001.zip › Data_Repository/MN031/5504_12.fastq]

@5504_12
CWMMWWYCWGRMASMAAGCTGAATTCTACATAAACTATTCCCTGAAAAATGTATATYGTACAATAACCACAGGGCCACAGTACTATKTCCGTATTGAAAATAGCTCATTTCATTACATACCATTATGTAACTCGTGCATGTAKGTACTACCACATAACCAACTGATAGCACTTTCCATGAGTATGTATAATTGTGCATTCAATTATTCTCACCACGAGCAGTTAAAGCCCGTATTAAATTTTATTAATTTTACATATTACATAATATGTATTAATAATACAATAGTACATGTCCTTATAAATTCCCAGGYTCATCTAAKTCAAATGATCTCTATGGCCGCTCCATTAGATCACGAGCTTAACTAGCAKGCCGCGTGAAACCAGCAACCCGCTTGGCAGGGATCCCTCTTCTCGCACCGGGCCCATTAATCGTGGGGGTAGCTATTTAATGATCTTTATAAGACATCTGGTTCTTACTTCAGGGCCATATTAATTTAAAATCGCCCACTCGTTCCTCTTAAATAAGACATCTCGATGGATTAATTACTAATCAGCCCATGATCATAAMTWAACTRAARGGR
+
%"""""")")""%""')+,3/*))/5;85-1/-)/4CQXXXB5XDDAQC4QDC@73">3;57<QXQXF>F79M=2:7@96?I7436"JAD==D@5@5BLLD;9@I@Q:XF=:9:;B:BQQCB4>A@DCIM@QE?2@9A=XB=%MIIX=QME:A>B=IFX5C@;:?=875859JA=::;QQCXNEMQEM@M=QQ=XFJMXI=DEQMF=JAA>?=>>8B=<C;<A<=:;;=:>>J8AA=@@<A7=88E?>AAEJQ@ILM6QBBDMC6Q6QQXXMXXIJMAMIAFFI;FMHABFDFA8AXD;@7FC:8767H"795:@X57"<7;6=5;B87@8@=97778:GGDB4>@A8>86@?@Q@5A?@84B=?;:"@<A@@X4A<764747669:;888@1H6686=03?=<8@BXXFL?7:7075494;67B=?7:?33XXGDGII<8:7KFF:52>@6:XK2<?4<1A73@LXX?GLE?6F<5881*?FFB<GKB8H819594+0?N@<A895AK:F?7<@?N18F<5BK0=78N<I8<38<K628@5;IBB<F;?@<7;:781H78=7;41"&"?319",+"+,"
