# Supplementary material for: PHFinder: assisted detection of point heteroplasmy in Sanger sequencing chromatograms
Source: PeerJ. 2023 Sep 19;11:e16028. doi: 10.7717/peerj.16028 (PMC10516101; doi:10.7717/peerj.16028)
Supplement: Supplemental Information 1 [file peerj-11-16028-s001.zip › Data_Repository/MN044/5506_10.fastq]

@5506_10
TYYWATYTGMCCMAARGCTGAATTCTACATAAACTATTCCCTGAAAAATGTATATTGTACAATAACCACAGGGCCACAGTACTATGTCCGTATTGAAAATAGCTCATTCCATTACATACCATTATGTAATTCGTGCATGTATGTACTACCACATAACCAACTGATAGCATCTTCCATGAGTATGTATAATCGTGCATTCAATTATTTTCACTACGAGCAGTTAAAGCTCGTATTAAATTTTATTAATTTTACATATTACATAATATGTATTAATAATACAATAGTACATGTCCTTATAAATTCCCAGGTTTATTTAAATCAAATGATCTCTATGGCCGCTCCATTAGATCACGAGCTTAACTAGCATGCCGCGTGAAACCAGCAACCCGCTTGGCAGGGATCCCTCTTCTCGCACCGGGCCCATCAATCGTGGGGGTAGCTATTTAATGATCTTTATAAGACATCTGGTTCTTACTTCAGGGCCATATTAATTTAAAATCGCCCACTCGTTCCTCTTAAATAAGACATCTCGATGGGTTAATTACTAATCAGCCCATGATCATAAATWAACTGAAGGRA
+
$"""&%"*'"%&"&%"+3@FX,2XC?<50;?XNL<CXXXXQ@D=5XXF7XMMMBXDQBMFCXXXXXQ?XIMXXXXBXIXEXXXEXXXXXXXXXXXXXXXXXXXXXXQXX?CQXXXCXXXXXQQXXXXXXXXXMQXXQJXE9JXQJXXXXXXXXXXXXX@XMQXXJJ9QXXXXXQXXQQQBXXXXXXXXXQXXXXXXXXXXXXXXXXXXXXXXXX6QMQXLXXXXXXXXXXQXXXXXXXXXM;XQXXXXXXXXXXXXQXXXQQXQXXXXXXXXXXXXXXXXXXXMXXXXXXXXXNXXXXXXXXXXXXXXMQMXBQXXXXXXXXXXXQXXXXXXXXXXXXXXXXXXXXMXXXXXXXXXXXXXXXXXXXAQXXHGX@XXXXXXA@?LGDKGXXXDDXDKKX>5GXXXXXXXXXXDXN?XXXXXXXXXXX;XXXXXXXXKXXNXXXXXXXXXXX;XXXXNNXX3X=XXXXXXNXXXXXEXXK=3XXG@@NXK:XBAX?7XX;BXFIX9L;XNFXGLLGLX=7XFILX3X8BXXI:N9<NN7CC<<?KFB;K<CB87?NB;9=-2=9,/*'&"=-1>761+)"%
