# Supplementary material for: PHFinder: assisted detection of point heteroplasmy in Sanger sequencing chromatograms
Source: PeerJ. 2023 Sep 19;11:e16028. doi: 10.7717/peerj.16028 (PMC10516101; doi:10.7717/peerj.16028)
Supplement: Supplemental Information 1 [file peerj-11-16028-s001.zip › Data_Repository/MN044/5506_10.sam]

@HD	VN:1.0	SO:unsorted
@SQ	SN:Humpback	LN:500
@PG	ID:bowtie2	PN:bowtie2	VN:2.3.4.1	CL:"/usr/bin/bowtie2-align-s --wrapper basic-0 --local --quiet -q ./MN044/5506_10.fastq -x Mn_mt_CR -S ./MN044/5506_10.sam"
5506_10	0	Humpback	1	42	48S500M31S	*	0	0	TNNNATNTGNCCNAANGCTGAATTCTACATAAACTATTCCCTGAAAAATGTATATTGTACAATAACCACAGGGCCACAGTACTATGTCCGTATTGAAAATAGCTCATTCCATTACATACCATTATGTAATTCGTGCATGTATGTACTACCACATAACCAACTGATAGCATCTTCCATGAGTATGTATAATCGTGCATTCAATTATTTTCACTACGAGCAGTTAAAGCTCGTATTAAATTTTATTAATTTTACATATTACATAATATGTATTAATAATACAATAGTACATGTCCTTATAAATTCCCAGGTTTATTTAAATCAAATGATCTCTATGGCCGCTCCATTAGATCACGAGCTTAACTAGCATGCCGCGTGAAACCAGCAACCCGCTTGGCAGGGATCCCTCTTCTCGCACCGGGCCCATCAATCGTGGGGGTAGCTATTTAATGATCTTTATAAGACATCTGGTTCTTACTTCAGGGCCATATTAATTTAAAATCGCCCACTCGTTCCTCTTAAATAAGACATCTCGATGGGTTAATTACTAATCAGCCCATGATCATAAATNAACTGAAGGNA	$"""&%"*'"%&"&%"+3@FX,2XC?<50;?XNL<CXXXXQ@D=5XXF7XMMMBXDQBMFCXXXXXQ?XIMXXXXBXIXEXXXEXXXXXXXXXXXXXXXXXXXXXXQXX?CQXXXCXXXXXQQXXXXXXXXXMQXXQJXE9JXQJXXXXXXXXXXXXX@XMQXXJJ9QXXXXXQXXQQQBXXXXXXXXXQXXXXXXXXXXXXXXXXXXXXXXXX6QMQXLXXXXXXXXXXQXXXXXXXXXM;XQXXXXXXXXXXXXQXXXQQXQXXXXXXXXXXXXXXXXXXXMXXXXXXXXXNXXXXXXXXXXXXXXMQMXBQXXXXXXXXXXXQXXXXXXXXXXXXXXXXXXXXMXXXXXXXXXXXXXXXXXXXAQXXHGX@XXXXXXA@?LGDKGXXXDDXDKKX>5GXXXXXXXXXXDXN?XXXXXXXXXXX;XXXXXXXXKXXNXXXXXXXXXXX;XXXXNNXX3X=XXXXXXNXXXXXEXXK=3XXG@@NXK:XBAX?7XX;BXFIX9L;XNFXGLLGLX=7XFILX3X8BXXI:N9<NN7CC<<?KFB;K<CB87?NB;9=-2=9,/*'&"=-1>761+)"%	AS:i:914	XN:i:0	XM:i:11	XO:i:0	XG:i:0	NM:i:11	MD:Z:60T60C8G11T20C97C0C2C46T0C174A11	YT:Z:UU
