# Supplementary material for: PHFinder: assisted detection of point heteroplasmy in Sanger sequencing chromatograms
Source: PeerJ. 2023 Sep 19;11:e16028. doi: 10.7717/peerj.16028 (PMC10516101; doi:10.7717/peerj.16028)
Supplement: Supplemental Information 1 [file peerj-11-16028-s001.zip › Data_Repository/MN003/5092_1.sam]

@HD	VN:1.0	SO:unsorted
@SQ	SN:Humpback	LN:500
@PG	ID:bowtie2	PN:bowtie2	VN:2.3.4.1	CL:"/usr/bin/bowtie2-align-s --wrapper basic-0 --local --quiet -q ./MN003/5092_1.fastq -x Mn_mt_CR -S ./MN003/5092_1.sam"
5092_01	0	Humpback	1	42	97S500M29S	*	0	0	CAATATTGACAAATTTTTTCAAAGAAGGNTNCTTCCTTTACNTATAGTATAACGGGTCCCCCGCCCCAAGCTGAAATCTCTAACTATTCCCAGAAAATGTATATTGNACAATAACGACNGGGCCACAGTACTATGTCCGTATTGAAAATAGCTCATTTCATTACATACCATTATGTAACTCGTGCATGTATGTACTACCACATAACCAACTGATAGCACTTTCCATGAGTATGTATAATTGTGCATTCAATTATTCTCACCACGAGCAGTTAAAGCCCGTATTAAATTTTATTAATTTTACATATTACATAATATGTATTAATAATACAATAGTACATGTCCTTATAAATTCCCAGGCTCATCTAAGTCAAATGATCTCTATGGCCGCTCCATTAGATCACGAGCTTAACTAGCATGCCGCGTGAAACCAGCAACCCGCTTGGCAGGGATCCCTCTTCTCGCACCGGGCCCATTAATCGTGGGGGTAGCTATTTAATGATCTTTATAAGACATCTGGTTCTTACTTCAGGGCCATATTAATTTAAAATCGCCCACTCGTTCCTCTTAAATAAGACATCTCGATGGGTTAATTACTAATCAGCCCATGATCATAACATAACTGAGGA	*&&'&&&&(&&&(&((&&((&(&&&(&("/"((/,/.&)++"++00,++*4,,*',+''+*,(0'12-7-5,+*+'+**0+0,20/4814.001,++-9+*4,2(6"-+,,+(*,**,"+:8698992287ECB>GVDLE883<41,97D8B>;>3E>977B7=ECJHE3.6112><RERRMLYHGDE>;B?E?H>HE?>GEECCCG7D>D;>;:8:ELTTLLR>ECC<LYPVLRKCLET[T[ORPXEGGMLRLJ[PVTMGHR9=99=8TXDHBBHRRLBH?EB=TO[X[TVVTRL[B;:=9=>B8EMPXEE>TGTYYYXYYRRKAFGTTXYRMXLERVRMYTYYYCGTXVVVPDM[RRGERLD8R:X[OPPGYOOXHMCCC>LCMLGTTXEUYE8DC=GICLIRTLGC>B<DCJ5DKRK[VFOERPLYG?VRRRRR=CPBURBJD[@GA@LVVMGHHA:4=CCOGVYARGHDIIBIR>A[HRRDB@ELI=HBD<BDHME?CCLUB2I>QEFDPLBQCEHE>LF?DEB8BB=C==AA>GEDFAIE?IIH2?C6>EBF;BLQLFP?(:=YEBN3HE@EM@/56[BJ=@@@:>@[Y@GB:@=-AMEE<CA;:>;,@@3(=DFU*+)<)	AS:i:903	XN:i:0	XM:i:15	XO:i:0	XG:i:0	NM:i:15	MD:Z:9T8C2A59T40C7G27T20T80T0C7A42T0C62C111A11	YT:Z:UU
