# Supplementary material for: PHFinder: assisted detection of point heteroplasmy in Sanger sequencing chromatograms
Source: PeerJ. 2023 Sep 19;11:e16028. doi: 10.7717/peerj.16028 (PMC10516101; doi:10.7717/peerj.16028)
Supplement: Supplemental Information 1 [file peerj-11-16028-s001.zip › Data_Repository/MN003/5094_1.fastq]

@5094_01
CGSTMAAAACYTTCCGRGCATATATGGTACTACCACATAACCAACTGATAGCACTTTCCATGAGTATGTATAATTGTGCATTCAATTATTCTCACCACGAGCAGTTAAAGCCCGTATTAAATTTTATTAATTTTACATATTACATAATATGTATTAATAATACAATAGTACATGTCCTTATAAATTCCCAGGCTCATCTAAGTCAAATGATCTCTATGGCCGCTCCATTAGATCACGAGCTTAACTAGCATGCCGCGTGAAACCAGCAACCCGCTTGGCAGGGATCCCTCTTCTCGCACCGGGCCCATTAATCGTGGGGGTAGCTATTTAATGATCTTTATAAGACATCTGGTTCTTACTTCAGGGCCATATTAATTTAAAATCGCCCACTCGTTCCTCTTAAATAAGACATCTCGATGGGTTAATTACTAATCAGCCCATGATCATAACATAACTGAGGAGG
+
(&")"))&&*"0&&&'"(7/&*''+'(',47=:===30010=:>97BE:E>LE>EHKE>>>DE7EEE93EG;E>E77DTGEGEAEDTDOGFEEOXHMXD[YVUEQ[XYQWWYUWOOW[YXUWY[XYYYXXW[[XTDLPPUE[JWYY[XOEWQQWX[YUYWUYYY[YWWUWTTGOOTYO[QUT[XYYY[PBRXMTUXOYXAXTYY[MRDHGDYXX[LMTWVXWY[YWYYYYLWWUYWY[[[[Y[YUYUXVY?W[YUPYVYU[[YWMU[YYY[ULV[R[YRRLWGQGV[Y[Y[Y[[YEVVD[SYYVYUYYYYRJOADYSYYQQ[YYQNYLQDRENSPYYYYYQRYOTUYQY[YTYYYQPYQQQQCAY[QBB[RJ<YJAUGPUQQIYEDUDSGGYJRPSUO[S:MKYKYYBTG[G[YCMKMS[CDB[U<H[[GGIDEMEUSPHFI>SUDH?GAU(FKUM+0)39&&
