# Supplementary material for: PHFinder: assisted detection of point heteroplasmy in Sanger sequencing chromatograms
Source: PeerJ. 2023 Sep 19;11:e16028. doi: 10.7717/peerj.16028 (PMC10516101; doi:10.7717/peerj.16028)
Supplement: Supplemental Information 1 [file peerj-11-16028-s001.zip › Data_Repository/MN003/5104_27.fastq]

@5104_27
CCCCACCATCRGCACCCAAAGCTGAATTCTACATAAACTATTCCCTGAAAAATGTATATTGTACAATAACCACAGGGCCACAGTACTATGTCCGTATTGAAAATAGCTCATTTCATTACATACCATTATGTAACTCGTGCATGTATGTACTACCACATAACCAACTGATAGCACTTTCCATGAGTATGTATAATTGTGCATTCAATTATTCTCACCACGAGCAGTTAAAGCCCGTATTAAATTTTATTAATTTTACATATTACATAATATGTATTAATAATACAATAGTACATGTCCTTATAAATTCCCAGGCTCATCTAAGTCAAATGATCTCTATGGCCGCTCCATTAGATCACGAGCTTAACTAGCATGCCGCGTGAAACCAGCAACCCGCTTGGCAGGGATCCCTCTTCTCGCACCGGGCCCATTAATCGTGGGGGTAGCTATTTAATGATCTTTATAAGACATCTGGTTCTTACTTCAGGGCCATATTAATTTAAAATCGCCCACTCGTTCCTCTTAAATAAGACATCTCGATGGGTTAATTACTAATCAGCCCATGATCATAACTAAAAMYTKRAAGGAGG
+
((&&'&&&)-"&&((&(((&).@)(&(.I@>=;LDTYLAUUYTTUVOHW=O77WCCPUQHW[YE?YYYYYPLUGXWWOUK[WWWYWWYX[[XYYXXW[L?[[YYWWXYWWY[YQWYW[YWYYYWWYW[WXYY[Y[[XX[O[XXXXWXYYWWYYWWYYXXXYWU[XXWWY[[XXW[[X[JW[WWXXYWW[YY[[YXWWW[YWXWYYYW[WX[[WYYWWR?WXY[Y[X[YXWXRT[YYWX[[[X[[X[WWX[XT[X[XO[[YU[XX[YX[XWW[YWWXY[XTTXYXXXXXXY[XXX[[[YYY[[YXT[[[YUXR[XWXXYYXXX[Y[XYUXWOY[[Y[YXDX[YYY[WHYYWRWWY[W[WY[[YWWWWWOOYIWW[VY[UWWYYYYWV[VWW[[YYYVNHRH>D>7>V[YYYYY[[YK[YU[VVV[YNYYSYGHVUUUU[[UYU[YYYY[YQQLTLNP[[Y[[TT[TY[Q[Y[TYY[YS[YUYYQBL[QLQSPQEYJGUDS[UPFG=GUHYQYYRQLURRP[8N[[PYYHT[[Q[[YYIYY[I@EYNCN[YSYICNNKYF8AHR=3=G-,*(((),B#"/""83A8+&&
