# Supplementary material for: PHFinder: assisted detection of point heteroplasmy in Sanger sequencing chromatograms
Source: PeerJ. 2023 Sep 19;11:e16028. doi: 10.7717/peerj.16028 (PMC10516101; doi:10.7717/peerj.16028)
Supplement: Supplemental Information 1 [file peerj-11-16028-s001.zip › Data_Repository/MN003/5094_1.sam]

@HD	VN:1.0	SO:unsorted
@SQ	SN:Humpback	LN:500
@PG	ID:bowtie2	PN:bowtie2	VN:2.3.4.1	CL:"/usr/bin/bowtie2-align-s --wrapper basic-0 --local --quiet -q ./MN003/5094_1.fastq -x Mn_mt_CR -S ./MN003/5094_1.sam"
5094_01	0	Humpback	84	42	14S11M1I406M31S	*	0	0	CGNTNAAAACNTTCCGNGCATATATGGTACTACCACATAACCAACTGATAGCACTTTCCATGAGTATGTATAATTGTGCATTCAATTATTCTCACCACGAGCAGTTAAAGCCCGTATTAAATTTTATTAATTTTACATATTACATAATATGTATTAATAATACAATAGTACATGTCCTTATAAATTCCCAGGCTCATCTAAGTCAAATGATCTCTATGGCCGCTCCATTAGATCACGAGCTTAACTAGCATGCCGCGTGAAACCAGCAACCCGCTTGGCAGGGATCCCTCTTCTCGCACCGGGCCCATTAATCGTGGGGGTAGCTATTTAATGATCTTTATAAGACATCTGGTTCTTACTTCAGGGCCATATTAATTTAAAATCGCCCACTCGTTCCTCTTAAATAAGACATCTCGATGGGTTAATTACTAATCAGCCCATGATCATAACATAACTGAGGAGG	(&")"))&&*"0&&&'"(7/&*''+'(',47=:===30010=:>97BE:E>LE>EHKE>>>DE7EEE93EG;E>E77DTGEGEAEDTDOGFEEOXHMXD[YVUEQ[XYQWWYUWOOW[YXUWY[XYYYXXW[[XTDLPPUE[JWYY[XOEWQQWX[YUYWUYYY[YWWUWTTGOOTYO[QUT[XYYY[PBRXMTUXOYXAXTYY[MRDHGDYXX[LMTWVXWY[YWYYYYLWWUYWY[[[[Y[YUYUXVY?W[YUPYVYU[[YWMU[YYY[ULV[R[YRRLWGQGV[Y[Y[Y[[YEVVD[SYYVYUYYYYRJOADYSYYQQ[YYQNYLQDRENSPYYYYYQRYOTUYQY[YTYYYQPYQQQQCAY[QBB[RJ<YJAUGPUQQIYEDUDSGGYJRPSUO[S:MKYKYYBTG[G[YCMKMS[CDB[U<H[[GGIDEMEUSPHFI>SUDH?GAU(FKUM+0)39&&	AS:i:735	XN:i:0	XM:i:13	XO:i:1	XG:i:1	NM:i:14	MD:Z:2T4G31C7G27T20T80T0C7A42T0C62C111A11	YT:Z:UU
