# Supplementary material for: PHFinder: assisted detection of point heteroplasmy in Sanger sequencing chromatograms
Source: PeerJ. 2023 Sep 19;11:e16028. doi: 10.7717/peerj.16028 (PMC10516101; doi:10.7717/peerj.16028)
Supplement: Supplemental Information 1 [file peerj-11-16028-s001.zip › Data_Repository/MN003/5104_27.sam]

@HD	VN:1.0	SO:unsorted
@SQ	SN:Humpback	LN:500
@PG	ID:bowtie2	PN:bowtie2	VN:2.3.4.1	CL:"/usr/bin/bowtie2-align-s --wrapper basic-0 --local --quiet -q ./MN003/5104_27.fastq -x Mn_mt_CR -S ./MN003/5104_27.sam"
5104_27	0	Humpback	1	42	52S500M35S	*	0	0	CCCCACCATCNGCACCCAAAGCTGAATTCTACATAAACTATTCCCTGAAAAATGTATATTGTACAATAACCACAGGGCCACAGTACTATGTCCGTATTGAAAATAGCTCATTTCATTACATACCATTATGTAACTCGTGCATGTATGTACTACCACATAACCAACTGATAGCACTTTCCATGAGTATGTATAATTGTGCATTCAATTATTCTCACCACGAGCAGTTAAAGCCCGTATTAAATTTTATTAATTTTACATATTACATAATATGTATTAATAATACAATAGTACATGTCCTTATAAATTCCCAGGCTCATCTAAGTCAAATGATCTCTATGGCCGCTCCATTAGATCACGAGCTTAACTAGCATGCCGCGTGAAACCAGCAACCCGCTTGGCAGGGATCCCTCTTCTCGCACCGGGCCCATTAATCGTGGGGGTAGCTATTTAATGATCTTTATAAGACATCTGGTTCTTACTTCAGGGCCATATTAATTTAAAATCGCCCACTCGTTCCTCTTAAATAAGACATCTCGATGGGTTAATTACTAATCAGCCCATGATCATAACTAAAANNTNNAAGGAGG	((&&'&&&)-"&&((&(((&).@)(&(.I@>=;LDTYLAUUYTTUVOHW=O77WCCPUQHW[YE?YYYYYPLUGXWWOUK[WWWYWWYX[[XYYXXW[L?[[YYWWXYWWY[YQWYW[YWYYYWWYW[WXYY[Y[[XX[O[XXXXWXYYWWYYWWYYXXXYWU[XXWWY[[XXW[[X[JW[WWXXYWW[YY[[YXWWW[YWXWYYYW[WX[[WYYWWR?WXY[Y[X[YXWXRT[YYWX[[[X[[X[WWX[XT[X[XO[[YU[XX[YX[XWW[YWWXY[XTTXYXXXXXXY[XXX[[[YYY[[YXT[[[YUXR[XWXXYYXXX[Y[XYUXWOY[[Y[YXDX[YYY[WHYYWRWWY[W[WY[[YWWWWWOOYIWW[VY[UWWYYYYWV[VWW[[YYYVNHRH>D>7>V[YYYYY[[YK[YU[VVV[YNYYSYGHVUUUU[[UYU[YYYY[YQQLTLNP[[Y[[TT[TY[Q[Y[TYY[YS[YUYYQBL[QLQSPQEYJGUDS[UPFG=GUHYQYYRQLURRP[8N[[PYYHT[[Q[[YYIYY[I@EYNCN[YSYICNNKYF8AHR=3=G-,*(((),B#"/""83A8+&&	AS:i:904	XN:i:0	XM:i:12	XO:i:0	XG:i:0	NM:i:12	MD:Z:81T40C7G27T20T80T0C7A42T0C62C111A11	YT:Z:UU
