# Supplementary material for: PHFinder: assisted detection of point heteroplasmy in Sanger sequencing chromatograms
Source: PeerJ. 2023 Sep 19;11:e16028. doi: 10.7717/peerj.16028 (PMC10516101; doi:10.7717/peerj.16028)
Supplement: Supplemental Information 1 [file peerj-11-16028-s001.zip › Data_Repository/MN047/5505_27.sam]

@HD	VN:1.0	SO:unsorted
@SQ	SN:Humpback	LN:500
@PG	ID:bowtie2	PN:bowtie2	VN:2.3.4.1	CL:"/usr/bin/bowtie2-align-s --wrapper basic-0 --local --quiet -q ./MN047/5505_27.fastq -x Mn_mt_CR -S ./MN047/5505_27.sam"
5505_27	0	Humpback	1	42	48S500M31S	*	0	0	TNNATNNNNACNCAAAGCTGAATTCTACATAAACTATTCCCTGAAAAATGTATATTGTACAATAACCACAGGGCCACAGTACTATGTCCGTATTGAAAATAGCTCATTCCATTACATACCATTATGTAATTCGTGCATGTATGTACTACCACATAACCAACTGATAGCACCTTCCATGAGTATGTATAATCGTGCATTCAATTATCTTCACTACNAGCAGTTAAAGCTCGTATTAAATTTTATTAATTTTACATATTACATAATATGTATTAATAATACAATAGTACATGTCCTTATAAATTCCCAGGTTTATTTAAGTCAAATGATCCCTATGGCCGCTCCATTAGATCACGAGCTTAACTAGCATGCCGCGTGAAACCAGCAACCCGCTTGGCAGGGATCCCTCTTCTCGCACCGGGCCCATCAATCGTGGGGGTAGCTATTTAATGATCTTTATAAGACATCTGGTTCTTACTTCAGGGCCATATTAATTTAAAATCGCCCACTCGTTCCTCTTAAATAAGACATCTCGATGGGTTAATTACTAATCAGCCCATGATCATAANANAANNNNAAGNN	$""&'""""/*",%'',2?BD*0N=B?9178HBF96?XXXX@X2@9X94X>GGFXCX@L<7=BQDQ:?C7;X?>C9C7:?XICBM=EJJFQXQQXEM<LI=7>A:E9XJ?=FEIC7BXQCEA>FJMEMQIXMEDXBAAB77:@;MXCXQC@D=ADJH>5@==EE=89>E@MMXQECAQQ=EXFLNLLAJ;J<BXDJMQF7FIXQFCJDMIIIXJ"Q95C7@I:@C<=DCA>XAEJ8CAHD;C:=QH@QMMQMCIMM8XIXXXQ8X>XMQXXXXLND;MI>DAI9?XHDBQMMQ>XXM=M@XQQMA@DX8:7865BMQ7QXLGX8>5486@=NBBXGXXXXF@4:AGGX?XXXXQQQXXNG9?GI=X7XGA6BXXXXXX5X?>B?@XXXXXXXXXAHBX5DGBNXXXXXXXX>NK;XXXH?XXGXNX-AGLFXXLLGKB;DKLG<=7H@XX7FXX;L=?X2X9GXXXXXK?XA?>?KX?23XNFB<NIFBX86?66@:H?K?GN9=6?K@AGICIXK/8NL87-%H41ABF@L@@LX9;6?6<<258:72AC8KX249X54=886B"1",0""""0),""	AS:i:909	XN:i:0	XM:i:14	XO:i:0	XG:i:0	NM:i:14	MD:Z:60T69G11T14T5C2G94C0C2C3A10T31T0C174A11	YT:Z:UU
