# Supplementary material for: PHFinder: assisted detection of point heteroplasmy in Sanger sequencing chromatograms
Source: PeerJ. 2023 Sep 19;11:e16028. doi: 10.7717/peerj.16028 (PMC10516101; doi:10.7717/peerj.16028)
Supplement: Supplemental Information 1 [file peerj-11-16028-s001.zip › Data_Repository/MN013/5507_2.fastq]

@5507_02
AMYWYMAYYTGMMSCCAAGCTGAATTCTACATAAACTATTCCCTGAAAAATGTATATTGTACAATAACCACAGGGCCACAGTACTATGTCCGTATTGAAAATAGCTCATTTCATTACATACCATTATGTAAYTCGTGCATGTATGTACTACCACATAACCAACTGATAGCACTTTCCATGAGTATGTATAATTGTGCATTCAATTATTCTCACCACGAGCAGTTAAAGCCCGTATTAAATTTTATTAATTTTACATATTACATAATATGTATTAATAATACAATAGTACATGTCCTTATAAATTCCCAGGCTCATCTAAGTCAAATGATCTCTATGGCCGCTCCATTAGATCACGAGCTTAACTAGCATGCCGCGTGAAACCAGCAACCCGCTTGGCAGGGATCCCTCTTCTCGCACCGGGCCCATTAATCGTGGGGGTAGCTATTTAATGATCTTTATAAGACATCTGGTTCTTACTTCAGGGCCATATTAATTTAAAATCGCCCACTCGTTCCTCTTAAATAAGACATCTCGATGGGTTAATTACTAATCAGCCCATGATCATAAATWAACTGRRGAG
+
$"""""&""('"""&&(),7<1/%,5=<<7.>9X@I<GXXXXX4D>XXXG4XBQXNXQXXXA3XXXXXCIQCIXQ3=5=94DXXBXXXXXXXXXXXXXXMXXXHJXQXDXXBCIXXXCXXQXXMXXXXXXX*XXXEQEQXXB>DFIXXXXQXEQBXXXXX>QJXXXXXFMXMXXXXXXXXXXXXXXXXXMXMXXQXQMXXXXXXXXXFXQXMQXXXEXEQNBMXCMJMMXQQXXXXXIQXMMBF=FXXXXXXXXXXXXAQXXXXXQXXXXXXXXXXXXQXXQXXXQXXXXXXQNQDQXXMQLXXQMMGAXDGA@@HXXQ8XXXXQ?XQ:@LNGMMXXXXXXXXX;QXXXXFXXXXXXXXXXXQXXMMXBXXXNXXMXXXXQXXGKHDXXXXXXXXDGGBX:9<NXXXXXXXXXNNX@XXXXNXXGXXNFKX=<XXXXXIXXXXXXKX6XXX?7XXXXLK2XHXLLXXXAXIXXX@LG;<::7XXIKINKB;X96X@GX5A=X;;X;>?XXLLNF?LNX476XCGX3A79AKLLG9L?X57:NF:7>C:@X4;65NX77;X:5L6,+*'%"5566-"">&%
