# Supplementary material for: PHFinder: assisted detection of point heteroplasmy in Sanger sequencing chromatograms
Source: PeerJ. 2023 Sep 19;11:e16028. doi: 10.7717/peerj.16028 (PMC10516101; doi:10.7717/peerj.16028)
Supplement: Supplemental Information 1 [file peerj-11-16028-s001.zip › Data_Repository/MN013/5507_2.sam]

@HD	VN:1.0	SO:unsorted
@SQ	SN:Humpback	LN:500
@PG	ID:bowtie2	PN:bowtie2	VN:2.3.4.1	CL:"/usr/bin/bowtie2-align-s --wrapper basic-0 --local --quiet -q ./MN013/5507_2.fastq -x Mn_mt_CR -S ./MN013/5507_2.sam"
5507_02	0	Humpback	1	42	50S500M30S	*	0	0	ANNNNNANNTGNNNCCAAGCTGAATTCTACATAAACTATTCCCTGAAAAATGTATATTGTACAATAACCACAGGGCCACAGTACTATGTCCGTATTGAAAATAGCTCATTTCATTACATACCATTATGTAANTCGTGCATGTATGTACTACCACATAACCAACTGATAGCACTTTCCATGAGTATGTATAATTGTGCATTCAATTATTCTCACCACGAGCAGTTAAAGCCCGTATTAAATTTTATTAATTTTACATATTACATAATATGTATTAATAATACAATAGTACATGTCCTTATAAATTCCCAGGCTCATCTAAGTCAAATGATCTCTATGGCCGCTCCATTAGATCACGAGCTTAACTAGCATGCCGCGTGAAACCAGCAACCCGCTTGGCAGGGATCCCTCTTCTCGCACCGGGCCCATTAATCGTGGGGGTAGCTATTTAATGATCTTTATAAGACATCTGGTTCTTACTTCAGGGCCATATTAATTTAAAATCGCCCACTCGTTCCTCTTAAATAAGACATCTCGATGGGTTAATTACTAATCAGCCCATGATCATAAATNAACTGNNGAG	$"""""&""('"""&&(),7<1/%,5=<<7.>9X@I<GXXXXX4D>XXXG4XBQXNXQXXXA3XXXXXCIQCIXQ3=5=94DXXBXXXXXXXXXXXXXXMXXXHJXQXDXXBCIXXXCXXQXXMXXXXXXX*XXXEQEQXXB>DFIXXXXQXEQBXXXXX>QJXXXXXFMXMXXXXXXXXXXXXXXXXXMXMXXQXQMXXXXXXXXXFXQXMQXXXEXEQNBMXCMJMMXQQXXXXXIQXMMBF=FXXXXXXXXXXXXAQXXXXXQXXXXXXXXXXXXQXXQXXXQXXXXXXQNQDQXXMQLXXQMMGAXDGA@@HXXQ8XXXXQ?XQ:@LNGMMXXXXXXXXX;QXXXXFXXXXXXXXXXXQXXMMXBXXXNXXMXXXXQXXGKHDXXXXXXXXDGGBX:9<NXXXXXXXXXNNX@XXXXNXXGXXNFKX=<XXXXXIXXXXXXKX6XXX?7XXXXLK2XHXLLXXXAXIXXX@LG;<::7XXIKINKB;X96X@GX5A=X;;X;>?XXLLNF?LNX476XCGX3A79AKLLG9L?X57:NF:7>C:@X4;65NX77;X:5L6,+*'%"5566-"">&%	AS:i:915	XN:i:0	XM:i:12	XO:i:0	XG:i:0	NM:i:12	MD:Z:81T40C7G27T20T80T0C7A42T0C62C111A11	YT:Z:UU
