# Supplementary material for: PHFinder: assisted detection of point heteroplasmy in Sanger sequencing chromatograms
Source: PeerJ. 2023 Sep 19;11:e16028. doi: 10.7717/peerj.16028 (PMC10516101; doi:10.7717/peerj.16028)
Supplement: Supplemental Information 1 [file peerj-11-16028-s001.zip › Data_Repository/MN099/4733_9.fastq]

@4733_09
CCTTCAACAATCAGCACGCAAGCTGAATTCTACATAAACTATTCCCTGAAAAATGTATATTGTACAATAACCACAGGGCCACAGTACTATGTCCGTATTGAAAATAGCTCATTTCATTACATACCATTATGTAACTCGTGCATGTATGTACTACCACATAACCAACTGATAGCACTTTCCATGAGTATGTATAATTGTGCATTCAATTATTCTCACCACGAGCAGTTAAAGCCCGTATTAAATTTTATTAATTTTACATATTACATAATATGTATTAATAATACAATAGTACATGTCCTTATAAATTCCCAGGCTCATCTAAGTCAAATGATCTCTATGGCCGCTCCATTAGATCACGAGCTTAACTAGCATGCCGCGTGAAACCAGCAACCCGCTTGGCAGGGATCCCTCTTCTCGCACCGGGCCCATTAATCGTGGGGGTAGCCTTTTTGGGATCTTTTTAGACTCTGGGTTTTTTCTGGGGGGGCATATTATTTAAATCGCCACCCCCCTCGTTCCTCTTAATAAGACAAACATCTCGATGGATTAATTACTAATCATCCCCCCTGATCATAAAAAATTAAAAGGGGGGGG
+
%%%&(%&&%%((&-%'')%)'))2-0'*7PNNH1OV^^^KV^^^^^^^L^^^FBL;L^^P^P^^XL^^^^^RR^R^^^^^^^^^^^^^^^^^^^^^^^XX\^^^^^^^^^^^^^\^^^^^^^^^^^^^^^^^^^^^^^^^^^^^^^^^^^^^^^^^^^^^^^^\^^^^R^^^^^^^^^^^X^^^^^^R^^^^^^^^^^^^^^^^^^^^^^^^^^^^^^^X^^^^X^^^^^^^^^^^X^^^^^^^^^^^^^XX^^^^^X^^^^^^^^^^^^^^^^^^X^^^^^^^^^X^^^^^^^^^^^^^^^^^^^X^^^^^^^^^^^^^^^^^^^^^^^^^^^^^^^^^^^V^^^^V^^^^^U^^^^^^^^^^^^^^^^^^^^^^^^^^^^^P^VV^^^^ZZZVZPZVVVVZVDIPZ@OZZZZZVVVZPCVUVFPPUU:PPPVJPZLCLZVV2*&++/)&)))+(**/+)')'*%&&'240/-4.49++)1.+-0)()/-7'+)4/@2/--)??,2)')1>9?,>+4..69-2),8@*O):>C59;>>?>C?TO:5HO>?J>@>D>>8=04+-=>4+:,),&&%&%&5+*&--++58+(//2(
