# Supplementary material for: PHFinder: assisted detection of point heteroplasmy in Sanger sequencing chromatograms
Source: PeerJ. 2023 Sep 19;11:e16028. doi: 10.7717/peerj.16028 (PMC10516101; doi:10.7717/peerj.16028)
Supplement: Supplemental Information 1 [file peerj-11-16028-s001.zip › Data_Repository/MN099/4733_9.sam]

@HD	VN:1.0	SO:unsorted
@SQ	SN:Humpback	LN:500
@PG	ID:bowtie2	PN:bowtie2	VN:2.3.4.1	CL:"/usr/bin/bowtie2-align-s --wrapper basic-0 --local --quiet -q ./MN099/4733_9.fastq -x Mn_mt_CR -S ./MN099/4733_9.sam"
4733_09	0	Humpback	1	41	53S407M1D37M2D6M4I16M1D6M4I24M37S	*	0	0	CCTTCAACAATCAGCACGCAAGCTGAATTCTACATAAACTATTCCCTGAAAAATGTATATTGTACAATAACCACAGGGCCACAGTACTATGTCCGTATTGAAAATAGCTCATTTCATTACATACCATTATGTAACTCGTGCATGTATGTACTACCACATAACCAACTGATAGCACTTTCCATGAGTATGTATAATTGTGCATTCAATTATTCTCACCACGAGCAGTTAAAGCCCGTATTAAATTTTATTAATTTTACATATTACATAATATGTATTAATAATACAATAGTACATGTCCTTATAAATTCCCAGGCTCATCTAAGTCAAATGATCTCTATGGCCGCTCCATTAGATCACGAGCTTAACTAGCATGCCGCGTGAAACCAGCAACCCGCTTGGCAGGGATCCCTCTTCTCGCACCGGGCCCATTAATCGTGGGGGTAGCCTTTTTGGGATCTTTTTAGACTCTGGGTTTTTTCTGGGGGGGCATATTATTTAAATCGCCACCCCCCTCGTTCCTCTTAATAAGACAAACATCTCGATGGATTAATTACTAATCATCCCCCCTGATCATAAAAAATTAAAAGGGGGGGG	%%%&(%&&%%((&-%'')%)'))2-0'*7PNNH1OV^^^KV^^^^^^^L^^^FBL;L^^P^P^^XL^^^^^RR^R^^^^^^^^^^^^^^^^^^^^^^^XX\^^^^^^^^^^^^^\^^^^^^^^^^^^^^^^^^^^^^^^^^^^^^^^^^^^^^^^^^^^^^^^\^^^^R^^^^^^^^^^^X^^^^^^R^^^^^^^^^^^^^^^^^^^^^^^^^^^^^^^X^^^^X^^^^^^^^^^^X^^^^^^^^^^^^^XX^^^^^X^^^^^^^^^^^^^^^^^^X^^^^^^^^^X^^^^^^^^^^^^^^^^^^^X^^^^^^^^^^^^^^^^^^^^^^^^^^^^^^^^^^^V^^^^V^^^^^U^^^^^^^^^^^^^^^^^^^^^^^^^^^^^P^VV^^^^ZZZVZPZVVVVZVDIPZ@OZZZZZVVVZPCVUVFPPUU:PPPVJPZLCLZVV2*&++/)&)))+(**/+)')'*%&&'240/-4.49++)1.+-0)()/-7'+)4/@2/--)??,2)')1>9?,>+4..69-2),8@*O):>C59;>>?>C?TO:5HO>?J>@>D>>8=04+-=>4+:,),&&%&%&5+*&--++58+(//2(	AS:i:765	XN:i:0	XM:i:29	XO:i:5	XG:i:12	NM:i:41	MD:Z:81T40C7G27T20T80T0C7A42T0C62C15T0A3A0A0T7^A1A4A0T0C0T4C2A2T0C0A3C7A2^TA9A12^A30	YT:Z:UU
