# Supplementary material for: PHFinder: assisted detection of point heteroplasmy in Sanger sequencing chromatograms
Source: PeerJ. 2023 Sep 19;11:e16028. doi: 10.7717/peerj.16028 (PMC10516101; doi:10.7717/peerj.16028)
Supplement: Supplemental Information 1 [file peerj-11-16028-s001.zip › Data_Repository/MN099/5095_5.sam]

@HD	VN:1.0	SO:unsorted
@SQ	SN:Humpback	LN:500
@PG	ID:bowtie2	PN:bowtie2	VN:2.3.4.1	CL:"/usr/bin/bowtie2-align-s --wrapper basic-0 --local --quiet -q ./MN099/5095_5.fastq -x Mn_mt_CR -S ./MN099/5095_5.sam"
5095_05	0	Humpback	1	42	58S500M32S	*	0	0	CNCNCCCATNNNGCNNCCNAAAGCTNGAAATTCTACATAAAACTATTCCCTTGAAAAATGTATATTGTACAATAACCACAGGGCCACAGTACTATGTCCGTATTGAAAATAGCTCATTTCATTACATACCATTATGTAACTCGTGCATGTATGTACTACCACATAACCAACTGATAGCACTTTCCATGAGTATGTATAATTGTGCATTCAATTATTCTCACCACGAGCAGTTAAAGCCCGTATTAAATTTTATTAATTTTACATATTACATAATATGTATTAATAATACAATAGTACATGTCCTTATAAATTCCCAGGCTCATCTAAGTCAAATGATCTCTATGGCCGCTCCATTAGATCACGAGCTTAACTAGCATGCCGCGTGAAACCAGCAACCCGCTTGGCAGGGATCCCTCTTCTCGCACCGGGCCCATTAATCGTGGGGGTAGCTATTTAATGATCTTTATAAGACATCTGGTTCTTACTTCAGGGCCATATTAATTTAAAATCGCCCACTCGTTCCTCTTAAATAAGACATCTCGATGGATTAATTACTAATCAGCCCATGATCATAACANAACTGAGGAGGG	("&"*'&*1"""&&"",,"&))&&&"&,../1+(.*)++)&&)8CSDBAB/0*'**-=AC==L@?<C=>97D>::><9>=:D45/+5114G>EIVHTLRGLIELLELGEGEBEXED;TTLEHL43+084;919:BHB=?JMMHDTAHHLLEERGG851114=,920198>9TEE>81:9;=GLLEEEDGCTLGREEIEHDDEEREEHLHEGRMREMRTPETRMR>GEEL@IMGG;D>BCV>E?BG>GGLRIH//0'+3BAEEEE?>>G=8HRL?E>EG?E>ELKEL=CE>;=E>CH;==DB;IGTH311+12321*1>=97-008;M8E/,++15E>>GGRLC7D=JH;==90<GB+C>>H>;MCEE441+1,,,;/LM4.1808;:=:=A398-9;ECMG:LG>>=L?C?>C@BLTLLB>9D=1::HLDGDLLMB:=>:<KGKTLJHGG><C/2+0+21*+3<4:206.G?IIC:.7,15J=KECIJ<5A::@==<=4>LLR?BJ?;=5**.1158:1189>@@>+>:<:GG7R:DB==,//::R90GIDGGG>:>L?B@==A=LKRRLLLL=I::"9121(4+F;)37	AS:i:928	XN:i:0	XM:i:11	XO:i:0	XG:i:0	NM:i:11	MD:Z:81T40C7G27T20T80T0C7A42T0C62C123	YT:Z:UU
