# Supplementary material for: PHFinder: assisted detection of point heteroplasmy in Sanger sequencing chromatograms
Source: PeerJ. 2023 Sep 19;11:e16028. doi: 10.7717/peerj.16028 (PMC10516101; doi:10.7717/peerj.16028)
Supplement: Supplemental Information 1 [file peerj-11-16028-s001.zip › Data_Repository/MN084/4601_62.sam]

@HD	VN:1.0	SO:unsorted
@SQ	SN:Humpback	LN:500
@PG	ID:bowtie2	PN:bowtie2	VN:2.3.4.1	CL:"/usr/bin/bowtie2-align-s --wrapper basic-0 --local --quiet -q ./MN084/4601_62.fastq -x Mn_mt_CR -S ./MN084/4601_62.sam"
4601_62	4	*	0	0	*	*	0	0	CTGACGTGATTCATTAGTTCTCAGAAAGAATTATCTAAGAGGAATATGCCCTGGAATTTAAATTAAGAAGACCAACCACAGAGAACCAGAACTATTATAAGGATCATAAAAAGGCTACCCCCACGATTACCGGTATGTAAGTCAGAAGAGGGAGTACTGCCACATAACCAACTGGTAGCCGCTTCCATGAGTATTAATAATTGTGCATTCAATTATTCTCACCACGAGCTTTGAAGCCCATGAGCCTGGGAATTAATTTTACATATACTATTGTATGATTAATACATATTATAGAATATGTAAAAATAAAAAAATTGAATCATCTCTTTAACTGCATCTCTATGGAAGCTCCATTAGATCAAGAGTTTAAATTGCTGGAAGGGGCAATCCAGCAACCCTGTTGGCAGTACATACATCTTCTCGCACCGGGCCCATTAATCGTGAAATGAGCTATTTTCAATACTTTATTAGTACTGTGGCCCTTACTTCATTGTACATTATACATTTTTCAGCCACTCGTTCATGTAGAATTACAGCTCTGGATGCTGTAGTTAGAGATCAGCACTTCATCCTTGATCATTAGAGAGG	(#%$($'$$''&&&&&&&&$&&*'%$&,'+'0&6-6C--/-***'*/1,+++*'5140:/45<+0*,,'+*23/+5:-,*)*<++,3=@5'*/*1+-,*../B7+,--DJ2+./,.9.333/,+++*@>++,,+,++,,+*+*++*,/+A0/+)*'/.*//)'*,/00**,,*,',*,&&++1/1,-*+*++,9*.*,,,**)',1,**,,+,+,+,9/,,0++'*.3****-*+**+**,,+*+++,,,+308.++,,,*0./*4)+*-.+,+/--(('+)*+*,454*4,*+*-(.4,**,..-AZD-,.,++/-.+;0++..+10//5-++,**,'*++-/:+*-,30+,++,0-,D7*+,/,*,.+,-*9,+/=+--//(-/0*/,+1*)-*,(,.81M@);9',45,+-'10/,A/+6+)+0,,*(++'*+,'**++.)12//*2++0@11+**+*-0)**-*(,0')(-*+-*.-*)*)+//*,*(,&****+U5,''***))+*-*(0)++/48-+/).*'6J3)(+/-+0*0+0)J6-,/.+.*/***,-()+(*,34<-*.>())*,+'&&'+,--**(	YT:Z:UU
