# Supplementary material for: PHFinder: assisted detection of point heteroplasmy in Sanger sequencing chromatograms
Source: PeerJ. 2023 Sep 19;11:e16028. doi: 10.7717/peerj.16028 (PMC10516101; doi:10.7717/peerj.16028)
Supplement: Supplemental Information 1 [file peerj-11-16028-s001.zip › Data_Repository/MN084/4626_46.sam]

@HD	VN:1.0	SO:unsorted
@SQ	SN:Humpback	LN:500
@PG	ID:bowtie2	PN:bowtie2	VN:2.3.4.1	CL:"/usr/bin/bowtie2-align-s --wrapper basic-0 --local --quiet -q ./MN084/4626_46.fastq -x Mn_mt_CR -S ./MN084/4626_46.sam"
4626_46	0	Humpback	1	42	54S500M31S	*	0	0	TACATCCCCATCAGCACCCAAAGCTGAATTCTACATAAACTATTCCCTGAAAAATGTATATTGTACAATAACCACAGGGCCACAGTACTATGTCCGTATTGAAAATAGCTCATTTCATTACATACCATTATGTAACTCGTGCATGTATGTACTACCACATAACCAACTGATAGCACTTTCCATGAGTATGTATAATTGTGCATTCAATTATTCTCACCACGAGCAGTTAAAGCCCGTATTAAATTTTATTAATTTTACATATTACATAATATGTATTAATAATACAATAGTACATGTCCTTATAAATTCCCAGGCTCATCTAAGTCAAATGATCTCTATGGCCGCTCCATTAGATCACGAGCTTAACTAGCATGCCGCGTGAAACCAGCAACCCGCTTGGCAGGGATCCCTCTTCTCGCACCGGGCCCATTAATCGTGGGGGTAGCTATTTAATGATCTTTATAAGACATCTGGTTCTTACTTCAGGGCCATATTAATTTAAAATCGCCCACTCGTTCCTCTTAAATAAGACATCTCGATGGGTTAATTACTAATCAGCCCATGATCATAACATAACTGAGGAGG	$$%%&),(((+,)),/8*)+-AHA9KP3<^^NVH4XS^^^X^^XXX^^^\^^\\L\^\^^\^\^\\U\^^^^\\\FU^^^^\^^\^^^^^^^^\\\^\^^^^^^^^^\^^^^\^^\\\\\\R\\\^^^\\\^^\^^^^\\^^\^^\\\\X^\X\\\M\\\\\^^\\\\^\^^U^\\\^^^^^^^^\\\^^\^^^^\^^^^^\^^^\^^\^^\\\X\\\\^\\U\\R\\U\SEXXMFX^^X\\\\\\\\\X\U\^\\LXL\\^^^^^^^^\^\^^^^^^^^^^\^^\^\^\^^^^^^^^^\^^^^\\\\\\\\R^\\\\^^^^^\^^\^^\\^\\\^\^^^^^^^^^^^^\M\U^^^^^\^^^^^^^X^^U^^^^^^X^^^^^^X^^^U^^^^^^X^^^^XSSR^XPXXXXX^^^^^^X^^^^X^^^^^X^^^X^^PX^^^^^XXSXXVVVUSFS^^^^^^^^^^^V^^^^^V^VSSSSSSUS^^PV^VSPHSVVUSLLK<GPPK^^NVVVUVUVDPLSNNSUPVVZKZZNPKHPPAGNVVVPPLHPPUVVUUVPUVPGPOPKNUVPVVVVVVVE2)ASAM/8+,2	AS:i:904	XN:i:0	XM:i:12	XO:i:0	XG:i:0	NM:i:12	MD:Z:81T40C7G27T20T80T0C7A42T0C62C111A11	YT:Z:UU
