# Supplementary material for: PHFinder: assisted detection of point heteroplasmy in Sanger sequencing chromatograms
Source: PeerJ. 2023 Sep 19;11:e16028. doi: 10.7717/peerj.16028 (PMC10516101; doi:10.7717/peerj.16028)
Supplement: Supplemental Information 1 [file peerj-11-16028-s001.zip › Data_Repository/MN084/4626_46.fastq]

@4626_46
TACATCCCCATCAGCACCCAAAGCTGAATTCTACATAAACTATTCCCTGAAAAATGTATATTGTACAATAACCACAGGGCCACAGTACTATGTCCGTATTGAAAATAGCTCATTTCATTACATACCATTATGTAACTCGTGCATGTATGTACTACCACATAACCAACTGATAGCACTTTCCATGAGTATGTATAATTGTGCATTCAATTATTCTCACCACGAGCAGTTAAAGCCCGTATTAAATTTTATTAATTTTACATATTACATAATATGTATTAATAATACAATAGTACATGTCCTTATAAATTCCCAGGCTCATCTAAGTCAAATGATCTCTATGGCCGCTCCATTAGATCACGAGCTTAACTAGCATGCCGCGTGAAACCAGCAACCCGCTTGGCAGGGATCCCTCTTCTCGCACCGGGCCCATTAATCGTGGGGGTAGCTATTTAATGATCTTTATAAGACATCTGGTTCTTACTTCAGGGCCATATTAATTTAAAATCGCCCACTCGTTCCTCTTAAATAAGACATCTCGATGGGTTAATTACTAATCAGCCCATGATCATAACATAACTGAGGAGG
+
$$%%&),(((+,)),/8*)+-AHA9KP3<^^NVH4XS^^^X^^XXX^^^\^^\\L\^\^^\^\^\\U\^^^^\\\FU^^^^\^^\^^^^^^^^\\\^\^^^^^^^^^\^^^^\^^\\\\\\R\\\^^^\\\^^\^^^^\\^^\^^\\\\X^\X\\\M\\\\\^^\\\\^\^^U^\\\^^^^^^^^\\\^^\^^^^\^^^^^\^^^\^^\^^\\\X\\\\^\\U\\R\\U\SEXXMFX^^X\\\\\\\\\X\U\^\\LXL\\^^^^^^^^\^\^^^^^^^^^^\^^\^\^\^^^^^^^^^\^^^^\\\\\\\\R^\\\\^^^^^\^^\^^\\^\\\^\^^^^^^^^^^^^\M\U^^^^^\^^^^^^^X^^U^^^^^^X^^^^^^X^^^U^^^^^^X^^^^XSSR^XPXXXXX^^^^^^X^^^^X^^^^^X^^^X^^PX^^^^^XXSXXVVVUSFS^^^^^^^^^^^V^^^^^V^VSSSSSSUS^^PV^VSPHSVVUSLLK<GPPK^^NVVVUVUVDPLSNNSUPVVZKZZNPKHPPAGNVVVPPLHPPUVVUUVPUVPGPOPKNUVPVVVVVVVE2)ASAM/8+,2
