# Supplementary material for: PHFinder: assisted detection of point heteroplasmy in Sanger sequencing chromatograms
Source: PeerJ. 2023 Sep 19;11:e16028. doi: 10.7717/peerj.16028 (PMC10516101; doi:10.7717/peerj.16028)
Supplement: Supplemental Information 1 [file peerj-11-16028-s001.zip › Data_Repository/MN063/4661_65.fastq]

@4661_65
CCGCGATCTAACAATACCTGCACATAAAGCTGATATTCTACATAAACTATTCCCTGAAAAATGTATATTGTACAATAACCACAGGGCCACAGTACTATGTCCGTATTGAAAATAGCTCATTCCATTACATACCATTATGTAATTCGTGCATGTATGTACTGCCACATAACCAACTGATAGCATCTTCCATGAGTATGTATAATCGTGCATTCAATTATTTTCACCACGAGCAGTTAAAGCTCGTATTAAATTTTATTAATTTTACATATTACATAATATGTATTAATAATACAATAGTACATGTCCTTATAAATTCCCAGATTTATTTAAATCAAATGATCTCTATGGCCGCTCCATTAGATCACGAGCTTAACTAGCATGCCGCGTGAAACCAGCAACCCGCTTGGCAGGGATCCCTCTTCTCGCACCGGGCCCATCAATCGTGGGGGTAGCTATTTAATGATCTTTATAAGACATCTGGTTCTTACTTCAGGGCCATATTAATTTAAAATCGCCCACTCGTTCCTCTTAAATAAGACATCTCGATGGATTAATTACTAATCAGCCCATGATCATAACATAACTGAGGA
+
%%%#'%&%&'(&()'(%%&(%(%%&%%&)&))'&)(0;<26-9.6:76514039RX?^^^9GFX^^^R^P^^^\^\^^^NLU57E??EL^^\^^^^^^\\^^^^\^^^\^^^^^\^^^^\\\^\^^^^^^^^^\^^^\X\\^^^^\\^^\^^^\^^^\^\^^^\\\\^^^^\^^^^M\\\^^^^^^^^^^^\^^^^XMX^^^^^\\^\\\\\\^\^\\\^^^\^\^^\\\\\\XXR\LLM\\^\\\\\\\^\X\\\\\\X\^^\\\^^^^^^\\\\\\\\\\\U\UUUUU\\\\\^U^^^\^^^\\\\\\L\\\\\\\\U^\\UU\\\\\\^\\\\\^^DE3;9RU\\UUM\U\\\^UR?\\\\\N^U\\UUUUUUU\\U^\\U\\\\\\\\\UN\HLRHJLNME\UHH@\F\\RUU\\\^\\\U\URUR\\NUUURRN<GF0>U\^\URUEUUU\\\\\\\\\\UU\UUU\LF43;<9\\UU\ULJFDLFJD\\LRLLBE34<=UJFLDCLXGRUUEHLR@UUXULXUJUU6450,FHEJF=@2@;ABRAAGRGGNFFCA066*7C9<@R?@ERLGFD9;L<89.3)R;
