# Supplementary material for: PHFinder: assisted detection of point heteroplasmy in Sanger sequencing chromatograms
Source: PeerJ. 2023 Sep 19;11:e16028. doi: 10.7717/peerj.16028 (PMC10516101; doi:10.7717/peerj.16028)
Supplement: Supplemental Information 1 [file peerj-11-16028-s001.zip › Data_Repository/MN063/4666_19.sam]

@HD	VN:1.0	SO:unsorted
@SQ	SN:Humpback	LN:500
@PG	ID:bowtie2	PN:bowtie2	VN:2.3.4.1	CL:"/usr/bin/bowtie2-align-s --wrapper basic-0 --local --quiet -q ./MN063/4666_19.fastq -x Mn_mt_CR -S ./MN063/4666_19.sam"
4666_19	16	Humpback	1	42	88S480M22S	*	0	0	CCCCCCCCCTTAAGACTCAAGGAAGAAGTATTACACTCCACCATCAGCACCCAAAGCTGAAATTCTACATAAACTATTCCCTGAAAAATGTATATTGTACAATAACCACAGGGCCACAGTACTATGTCCGTATTGAAAATAGCTCATTCCATTACATACCATTATGTAATTCGTGCATGTATGTACTGCCACATAACCAACTGATAGCATCTTCCATGAGTATGTATAATCGTGCATTCAATTATTTTCACCACGAGCAGTTAAAGCTCGTATTAAATTTTATTAATTTTACATATTACATAATATGTATTAATAATACAATAGTACATGTCCTTATAAATTCCCAGATTTATTTAAATCAAATGATCTCTATGGCCGCTCCATTAGATCACGAGCTTAACTAGCATGCCGCGTGAAACCAGCAACCCGCTTGGCAGGGATCCCTCTTCTCGCACCGGGCCCATCAATCGTGGGGGTAGCTATTTAATGATCTTTATAAGACATCTGGTTCTTACTTCAGGGCCATATTAATTTAAAATCGCCCACTCGTTCCTCTTAAATAAGAGATGGTGAGTAGATAGATATTCGTC	.42=))(')%90):9-87;<<GE?I??;A?@<;NHANGN@@<5<<<GU@=91402:)/51<8=D8<B=DH9HH/A<GH?S4BELSLLL>DD>D@=0376@@HLNSB@96=798=;FRFFLC4RR9FRF/@@;;4:FFLE=@AAAA5=?6=JXFEJEEEEXELEELLRLREU4L4EE?3@<E8GCLFBBNRNUUUU\\UNL3FLLHLU\JMENRN\REUJRNULUUU\RHU3DCHUURURUURJJMNR\\\U\G8DJL\\MHLU\\\>\3HUU\\^^^^^^^^^^^^^^^^^^^^^^^^^^^^\^^^^^^^^^^^^^^^^^^^^\\^^^\\^^\^\^^^^^^^^^\\\^\\^^^^^^\XD\^^^^^BH=71@^^^^^^^\^^^^^^^^^^^\U\\\N\^^^\^^^^^^\\U\R\\\^^^^^^^^^^^^^^\\\^\^X\^^\\^\U\R\\U^U^^\^\^^^\\^\^^^\^>SN\\\\\\\\H\^^^^^^^\\\\^^^^^^^^^^\\U\^^\^MUU\M\\^^^^\\^\^^^^^^^^\^^^LR^AP<>-0,,06??9V43<.^G2A)'&&'%%%&&'&%'&(%%%+&%%&$&%#	AS:i:874	XN:i:0	XM:i:12	XO:i:0	XG:i:0	NM:i:12	MD:Z:60T38A21C8G11T116G1C0C2C46T0C163C2	YT:Z:UU
