# Supplementary material for: PHFinder: assisted detection of point heteroplasmy in Sanger sequencing chromatograms
Source: PeerJ. 2023 Sep 19;11:e16028. doi: 10.7717/peerj.16028 (PMC10516101; doi:10.7717/peerj.16028)
Supplement: Supplemental Information 1 [file peerj-11-16028-s001.zip › Data_Repository/MN063/4661_65.sam]

@HD	VN:1.0	SO:unsorted
@SQ	SN:Humpback	LN:500
@PG	ID:bowtie2	PN:bowtie2	VN:2.3.4.1	CL:"/usr/bin/bowtie2-align-s --wrapper basic-0 --local --quiet -q ./MN063/4661_65.fastq -x Mn_mt_CR -S ./MN063/4661_65.sam"
4661_65	0	Humpback	1	42	61S500M29S	*	0	0	CCGCGATCTAACAATACCTGCACATAAAGCTGATATTCTACATAAACTATTCCCTGAAAAATGTATATTGTACAATAACCACAGGGCCACAGTACTATGTCCGTATTGAAAATAGCTCATTCCATTACATACCATTATGTAATTCGTGCATGTATGTACTGCCACATAACCAACTGATAGCATCTTCCATGAGTATGTATAATCGTGCATTCAATTATTTTCACCACGAGCAGTTAAAGCTCGTATTAAATTTTATTAATTTTACATATTACATAATATGTATTAATAATACAATAGTACATGTCCTTATAAATTCCCAGATTTATTTAAATCAAATGATCTCTATGGCCGCTCCATTAGATCACGAGCTTAACTAGCATGCCGCGTGAAACCAGCAACCCGCTTGGCAGGGATCCCTCTTCTCGCACCGGGCCCATCAATCGTGGGGGTAGCTATTTAATGATCTTTATAAGACATCTGGTTCTTACTTCAGGGCCATATTAATTTAAAATCGCCCACTCGTTCCTCTTAAATAAGACATCTCGATGGATTAATTACTAATCAGCCCATGATCATAACATAACTGAGGA	%%%#'%&%&'(&()'(%%&(%(%%&%%&)&))'&)(0;<26-9.6:76514039RX?^^^9GFX^^^R^P^^^\^\^^^NLU57E??EL^^\^^^^^^\\^^^^\^^^\^^^^^\^^^^\\\^\^^^^^^^^^\^^^\X\\^^^^\\^^\^^^\^^^\^\^^^\\\\^^^^\^^^^M\\\^^^^^^^^^^^\^^^^XMX^^^^^\\^\\\\\\^\^\\\^^^\^\^^\\\\\\XXR\LLM\\^\\\\\\\^\X\\\\\\X\^^\\\^^^^^^\\\\\\\\\\\U\UUUUU\\\\\^U^^^\^^^\\\\\\L\\\\\\\\U^\\UU\\\\\\^\\\\\^^DE3;9RU\\UUM\U\\\^UR?\\\\\N^U\\UUUUUUU\\U^\\U\\\\\\\\\UN\HLRHJLNME\UHH@\F\\RUU\\\^\\\U\URUR\\NUUURRN<GF0>U\^\URUEUUU\\\\\\\\\\UU\UUU\LF43;<9\\UU\ULJFDLFJD\\LRLLBE34<=UJFLDCLXGRUUEHLR@UUXULXUJUU6450,FHEJF=@2@;ABRAAGRGGNFFCA066*7C9<@R?@ERLGFD9;L<89.3)R;	AS:i:912	XN:i:0	XM:i:11	XO:i:0	XG:i:0	NM:i:11	MD:Z:60T38A21C8G11T116G1C0C2C46T0C186	YT:Z:UU
