# Supplementary material for: PHFinder: assisted detection of point heteroplasmy in Sanger sequencing chromatograms
Source: PeerJ. 2023 Sep 19;11:e16028. doi: 10.7717/peerj.16028 (PMC10516101; doi:10.7717/peerj.16028)
Supplement: Supplemental Information 1 [file peerj-11-16028-s001.zip › Data_Repository/MN063/5101_11.sam]

@HD	VN:1.0	SO:unsorted
@SQ	SN:Humpback	LN:500
@PG	ID:bowtie2	PN:bowtie2	VN:2.3.4.1	CL:"/usr/bin/bowtie2-align-s --wrapper basic-0 --local --quiet -q ./MN063/5101_11.fastq -x Mn_mt_CR -S ./MN063/5101_11.sam"
5101_11	0	Humpback	1	42	52S500M34S	*	0	0	CCCCCAATNAGCCACCCAAAGCTGAATTCTACATAAACTATTCCCTGAAAAATGTATATTGTACAATAACCACAGGGCCACAGTACTATGTCCGTATTGAAAATAGCTCATTCCATTACATACCATTATGTAATTCGTGCATGTATGTACTGCCACATAACCAACTGATAGCATCTTCCATGAGTATGTATAATCGTGCATTCAATTATTTTCACCACGAGCAGTTAAAGCTCGTATTAAATTTTATTAATTTTACATATTACATAATATGTATTAATAATACAATAGTACATGTCCTTATAAATTCCCAGATTTATTTAAATCAAATGATCNCTATGGCCGCTCCATTAGATCACGAGCTTAACTAGCATGCCGCGTGAAACCAGCAACCCGCTTGGCAGGGATCCCTCTTCTCGCACCGGGCCCATCAATCGTGGGGGTAGCTATTTAATGATCTTTATAAGACATCTGGTTCTTACTTCAGGGCCATATTAATTTAAAATCGCCCACTCGTTCCTCTTAAATAAGACATCTCGATGGATTAATTACTAATCAGCCCATGATCATAACAAAANNTGAGGAGGGG	'&&$$$&*"&&&-+0((&&(*@@4T+2MIB><6EJYYPAPDYTTN[Q?[EQ@68<LLI@BA[YI?YYVVYGGUEFUOLGLVYWWWWYYUV[YYYYUURGK[[YPWWYYGW=WYEGUWYUUYYXAWXW[WWYYYWYYOWJTVX[XVWXYYWXX[WR[YYXR[WD[YWWWYYVY[UWYY[MURWHFYUWWYYY[YUVALOLREREHVWW[WL[[UBOOG[BHGM[Y[XT[DLX[TXXXUXXX[X[[YYUX[XX[[YYXXY[YP[XW[YRGWLWWWWLWYYWWYYWWW[WWWW[VWWW[WYYY[V[VY[[[UGVWUVW[Y[W[WWYWWLVLVWUV*YYYOOW[[WYY[WBYYYVWWU[GVWV[WWVROYGVVO7W[[VVVFWE[YUYYVYYYY[[[YV?HHHC?NBEGR[[[Y[Y[YYUYYDUNUYYYNPNNC4NUNNUT[[NSY[YYPYNQBQENNQQ[[YY[@[JTSYQ[[LLGHUUF[LHUYP=FJB?:DPI4CCA[AE[H[EP>C[1AM[[CEEJAELY)HSMC@U9T<?DSS8I<U:L?39P?9CUD9SPKDJDSU=<=U?6<DD>G/)+90""5&544().*(	AS:i:910	XN:i:0	XM:i:12	XO:i:0	XG:i:0	NM:i:12	MD:Z:60T38A21C8G11T116G1C0C2C14T31T0C186	YT:Z:UU
