# Supplementary material for: PHFinder: assisted detection of point heteroplasmy in Sanger sequencing chromatograms
Source: PeerJ. 2023 Sep 19;11:e16028. doi: 10.7717/peerj.16028 (PMC10516101; doi:10.7717/peerj.16028)
Supplement: Supplemental Information 1 [file peerj-11-16028-s001.zip › Data_Repository/MN063/4666_19.fastq]

@4666_19
GACGAATATCTATCTACTCACCATCTCTTATTTAAGAGGAACGAGTGGGCGATTTTAAATTAATATGGCCCTGAAGTAAGAACCAGATGTCTTATAAAGATCATTAAATAGCTACCCCCACGATTGATGGGCCCGGTGCGAGAAGAGGGATCCCTGCCAAGCGGGTTGCTGGTTTCACGCGGCATGCTAGTTAAGCTCGTGATCTAATGGAGCGGCCATAGAGATCATTTGATTTAAATAAATCTGGGAATTTATAAGGACATGTACTATTGTATTATTAATACATATTATGTAATATGTAAAATTAATAAAATTTAATACGAGCTTTAACTGCTCGTGGTGAAAATAATTGAATGCACGATTATACATACTCATGGAAGATGCTATCAGTTGGTTATGTGGCAGTACATACATGCACGAATTACATAATGGTATGTAATGGAATGAGCTATTTTCAATACGGACATAGTACTGTGGCCCTGTGGTTATTGTACAATATACATTTTTCAGGGAATAGTTTATGTAGAATTTCAGCTTTGGGTGCTGATGGTGGAGTGTAATACTTCTTCCTTGAGTCTTAAGGGGGGGGG
+
#%&$&%%&+%%%(&'%&'&&%%%'&&')A2G^.<34V9??60,,0-><PA^RL^^^\^^^^^^^^\^\\^^^^\\M\UUM^\^^\U\\^^^^^^^^^^\\\\^^^^^^^\H\\\\\\\\NS>^\^^^\^\\^^^\^\^^U^U\\R\U\^\\^^\X^\^\\\^^^^^^^^^^^^^^\\\R\U\\^^^^^^\^^^\N\\\U\^^^^^^^^^^^\^^^^^^^@17=HB^^^^^\DX\^^^^^^\\^\\\^^^^^^^^^\^\^^\\^^^\\^^^^^^^^^^^^^^^^^^^^\^^^^^^^^^^^^^^^^^^^^^^^^^^^^\\UUH3\>\\\ULHM\\LJD8G\U\\\RNMJJRUURURUUHCD3UHR\UUULUNRJUER\NRNEMJ\ULHLLF3LNU\\UUUUNRNBBFLCG8E<@3?EE4L4UERLRLLEELEXEEEEJEFXJ=6?=5AAAA@=ELFF:4;;@@/FRF9RR4CLFFRF;=897=69@BSNLH@@6730=@D>DD>LLLSLEB4S?HG<A/HH9HD=B<8D=8<15/):20419=@UG<<<5<@@NGNAHN;<@?A;??I?EG<<;78-9:)09%)'())=24.
