# Supplementary material for: PHFinder: assisted detection of point heteroplasmy in Sanger sequencing chromatograms
Source: PeerJ. 2023 Sep 19;11:e16028. doi: 10.7717/peerj.16028 (PMC10516101; doi:10.7717/peerj.16028)
Supplement: Supplemental Information 1 [file peerj-11-16028-s001.zip › Data_Repository/MN097/4744_38.fastq]

@4744_38
TCCTTCAAAATCAGCACCCAAAGCTGAATTCTACATAAACTATTCCCTGAAAAATGTATATTGTACAATAACCACAGGGCCACAGTACTATGTCCGTATTGAAAATAGCTCATTCCATTACATACCATTATGTAATTCGTGCATGTATGTACTACCACATAACCAACTGATAGCACCTTCCATGAGTATGTATAATCGTGCATTCAATTATCTTCACTACGAGCAGTTAAAGCTCGTATTAAATTTTATTAATTTTACATATTACATAATATGTATTAAAAAAACAAATAGTACATGTCCTTATAAATTCCCAGGTTTATTTAAGTCAAATGATCCCTATGGCCGCTCCATTAGATCACGAGCTTAACTAGCATGCCGCGTGAAAACCAGCAACCCGCTTGGCAGGGATCCCTCTTCTCGCACCGGGCCCATCAATCGTGGGGGTAGCTATTTAATGATCTTTATAAGACATCTGGTTCTTACTTCAGGGCCATATTAATTTAAAATCGCCCACTCGTTCCTCTTAAATAAGACATCTCGATGGGTTAATTACTAATCAGCCCATGATCATAAAAAAAACTAAGGGAG
+
&%$&%'%%%&.=-).+.4)*A9AQPVZ97^UNLGHP^^^^S^P^^^^^^@^^^A9GARRXR^R^^XX^^^^^^^^^^^^^^^^^^^^^^^^^\^^^^^^^^^^^^^^^^^^^^^^^^^^^^^^^^^^^^^^^^^^^^^^^^^^^^^\\^^^^^^^^^^^^\X\^R^\^^\^^^^\\ULUJHL=R\GLLLFLRFLR<A2<JEGU75)--331.:.524-4-,8--.,.-34.038834?0<:..;<>>BCDJLRUXXX^X^R^<^UEU^X),)-,,-+<1+=7,.-.116=2FSXS^^^^^^^^^^X^^^^^^^^XX^^^^^^^^^^^^^^^^^^FF:=L^^^^^^^^^^^^^^S^^V^VS^US^V^^V^^SV^I^^^@LFBS>97+,8@@^^^^^^^^^^^UNSN^PKPO^O^ZZZZZVPVVLVVVVNPPUVVZ8OZPUZZZVUPOPPVLLPVFPFPU<HPPOVSHZ?ZKNPPPAAFVVVSNSVOVSEVFBPEKKI?VC@O@HGCH=V;GV=IJVVDPFM@JVI7IVBBMZ)Z5?FHG6P2ENO?C@FAANJLMPP?CC4LP>>?FC9>>+)1)%&2-&%&*((/,*%
