# Supplementary material for: PHFinder: assisted detection of point heteroplasmy in Sanger sequencing chromatograms
Source: PeerJ. 2023 Sep 19;11:e16028. doi: 10.7717/peerj.16028 (PMC10516101; doi:10.7717/peerj.16028)
Supplement: Supplemental Information 1 [file peerj-11-16028-s001.zip › Data_Repository/MN097/4751_15.fastq]

@4751_15
TTTTCACCAATCAGCACCCAAAGCTGAATTCTACATAAACTATTCCCTGAAAAATGTATATTGTACAATAACCACAGGGCCACAGTACTATGTCCGTATTGAAAATAGCTCATTCCATTACATACCATTATGTAATTCGTGCATGTATGTACTACCACATAACCAACTGATAGCACCTTCCATGAGTATGTATAATCGTGCATTCAATTATCTTCACTACGAGCAGTTAAAGCTCGTATTAAATTTTATTAATTTTACATATTACATAATATGTATTAATAATACAATAGTACATGTCCTTATAAATTCCCAGGTTTATTTAAGTCAAATGATCCTTATGGCCGCTCCATTAGATCACGAGCTTAACTAGCATGCCGCGTGAAACCAGCAACCCGCTTGGCAGGGATCCCTCTTCTCGCACCGGGCCCATCAATCGTGGGGGTAGCTATTTAATGATCTTTATAAGACATCTGGTTCTTACTTCAGGGCCATATTAATTTAAAATCGCCCACTCGTTCCTCTTAAATAAGACATCTCGATGGGTTAATTACTAATCAGCCCATGATCATAAAAAAAACTTAAGGGAGGG
+
&%%&'%((%(++)()(*B81:GDNSKK+5^SIUD8U^^^^D^^^^^^^<3((/74RRXX^^^P^^\R^^^^^\\^\\^\^^^^^^^^^^^^^^^^^^^^^^^^^^^^\\^^^\^^\\^^^^\^^^^^\^^^\^^^^^^\^^^^^^^\^^^^^^^^^^^^\\^^^U^^^^\^\\^^^^^^^^^\^^^^^\^^^^\^\^\^^^^^^^\^^^^^^^^^^^\^^D^\\^\^^\^\^^\^^^^^^^^^^^^^^\^^\\\^^^^\^^^\^^\^^^\^^^^^^^^^\^^^^^\\\^\^^^^^^^^^^^^^\^^^^^^^^^^^^^^^^^^^^^^^^^^^^^88-499^^^^^^^^^\^^^\^^^^^^^^^^^^^^^^^^^\^^^^^^^^^^^^^X^^^^^^^^^^U^^XXX^XR^X^^^^^^^^^XX^U^^^^U^^X^^^R^^^^^^^^^^XXX^S^X^^^^^^XSXXX^^^^^^XX^^^^^V^^VSVPSV^VP^SNSLSV^S^V^^^^^V^^^PV^V^^^^UNSPPNS^<^^^VV^P^SBUOS:VUVZZVUOVVVPVVPVVVVPJZZLVHPVEUV++1+',,9+&+*&)'-2))/*
