# Supplementary material for: PHFinder: assisted detection of point heteroplasmy in Sanger sequencing chromatograms
Source: PeerJ. 2023 Sep 19;11:e16028. doi: 10.7717/peerj.16028 (PMC10516101; doi:10.7717/peerj.16028)
Supplement: Supplemental Information 1 [file peerj-11-16028-s001.zip › Data_Repository/MN097/4744_38.sam]

@HD	VN:1.0	SO:unsorted
@SQ	SN:Humpback	LN:500
@PG	ID:bowtie2	PN:bowtie2	VN:2.3.4.1	CL:"/usr/bin/bowtie2-align-s --wrapper basic-0 --local --quiet -q ./MN097/4744_38.fastq -x Mn_mt_CR -S ./MN097/4744_38.sam"
4744_38	0	Humpback	1	42	54S231M1I96M1I173M32S	*	0	0	TCCTTCAAAATCAGCACCCAAAGCTGAATTCTACATAAACTATTCCCTGAAAAATGTATATTGTACAATAACCACAGGGCCACAGTACTATGTCCGTATTGAAAATAGCTCATTCCATTACATACCATTATGTAATTCGTGCATGTATGTACTACCACATAACCAACTGATAGCACCTTCCATGAGTATGTATAATCGTGCATTCAATTATCTTCACTACGAGCAGTTAAAGCTCGTATTAAATTTTATTAATTTTACATATTACATAATATGTATTAAAAAAACAAATAGTACATGTCCTTATAAATTCCCAGGTTTATTTAAGTCAAATGATCCCTATGGCCGCTCCATTAGATCACGAGCTTAACTAGCATGCCGCGTGAAAACCAGCAACCCGCTTGGCAGGGATCCCTCTTCTCGCACCGGGCCCATCAATCGTGGGGGTAGCTATTTAATGATCTTTATAAGACATCTGGTTCTTACTTCAGGGCCATATTAATTTAAAATCGCCCACTCGTTCCTCTTAAATAAGACATCTCGATGGGTTAATTACTAATCAGCCCATGATCATAAAAAAAACTAAGGGAG	&%$&%'%%%&.=-).+.4)*A9AQPVZ97^UNLGHP^^^^S^P^^^^^^@^^^A9GARRXR^R^^XX^^^^^^^^^^^^^^^^^^^^^^^^^\^^^^^^^^^^^^^^^^^^^^^^^^^^^^^^^^^^^^^^^^^^^^^^^^^^^^^\\^^^^^^^^^^^^\X\^R^\^^\^^^^\\ULUJHL=R\GLLLFLRFLR<A2<JEGU75)--331.:.524-4-,8--.,.-34.038834?0<:..;<>>BCDJLRUXXX^X^R^<^UEU^X),)-,,-+<1+=7,.-.116=2FSXS^^^^^^^^^^X^^^^^^^^XX^^^^^^^^^^^^^^^^^^FF:=L^^^^^^^^^^^^^^S^^V^VS^US^V^^V^^SV^I^^^@LFBS>97+,8@@^^^^^^^^^^^UNSN^PKPO^O^ZZZZZVPVVLVVVVNPPUVVZ8OZPUZZZVUPOPPVLLPVFPFPU<HPPOVSHZ?ZKNPPPAAFVVVSNSVOVSEVFBPEKKI?VC@O@HGCH=V;GV=IJVVDPFM@JVI7IVBBMZ)Z5?FHG6P2ENO?C@FAANJLMPP?CC4LP>>?FC9>>+)1)%&2-&%&*((/,*%	AS:i:879	XN:i:0	XM:i:15	XO:i:2	XG:i:2	NM:i:17	MD:Z:60T69G11T14T5C61T2T32C0C2C3A10T31T0C174A11	YT:Z:UU
