# Supplementary material for: PHFinder: assisted detection of point heteroplasmy in Sanger sequencing chromatograms
Source: PeerJ. 2023 Sep 19;11:e16028. doi: 10.7717/peerj.16028 (PMC10516101; doi:10.7717/peerj.16028)
Supplement: Supplemental Information 1 [file peerj-11-16028-s001.zip › Data_Repository/MN097/4751_15.sam]

@HD	VN:1.0	SO:unsorted
@SQ	SN:Humpback	LN:500
@PG	ID:bowtie2	PN:bowtie2	VN:2.3.4.1	CL:"/usr/bin/bowtie2-align-s --wrapper basic-0 --local --quiet -q ./MN097/4751_15.fastq -x Mn_mt_CR -S ./MN097/4751_15.sam"
4751_15	0	Humpback	1	42	54S500M35S	*	0	0	TTTTCACCAATCAGCACCCAAAGCTGAATTCTACATAAACTATTCCCTGAAAAATGTATATTGTACAATAACCACAGGGCCACAGTACTATGTCCGTATTGAAAATAGCTCATTCCATTACATACCATTATGTAATTCGTGCATGTATGTACTACCACATAACCAACTGATAGCACCTTCCATGAGTATGTATAATCGTGCATTCAATTATCTTCACTACGAGCAGTTAAAGCTCGTATTAAATTTTATTAATTTTACATATTACATAATATGTATTAATAATACAATAGTACATGTCCTTATAAATTCCCAGGTTTATTTAAGTCAAATGATCCTTATGGCCGCTCCATTAGATCACGAGCTTAACTAGCATGCCGCGTGAAACCAGCAACCCGCTTGGCAGGGATCCCTCTTCTCGCACCGGGCCCATCAATCGTGGGGGTAGCTATTTAATGATCTTTATAAGACATCTGGTTCTTACTTCAGGGCCATATTAATTTAAAATCGCCCACTCGTTCCTCTTAAATAAGACATCTCGATGGGTTAATTACTAATCAGCCCATGATCATAAAAAAAACTTAAGGGAGGG	&%%&'%((%(++)()(*B81:GDNSKK+5^SIUD8U^^^^D^^^^^^^<3((/74RRXX^^^P^^\R^^^^^\\^\\^\^^^^^^^^^^^^^^^^^^^^^^^^^^^^\\^^^\^^\\^^^^\^^^^^\^^^\^^^^^^\^^^^^^^\^^^^^^^^^^^^\\^^^U^^^^\^\\^^^^^^^^^\^^^^^\^^^^\^\^\^^^^^^^\^^^^^^^^^^^\^^D^\\^\^^\^\^^\^^^^^^^^^^^^^^\^^\\\^^^^\^^^\^^\^^^\^^^^^^^^^\^^^^^\\\^\^^^^^^^^^^^^^\^^^^^^^^^^^^^^^^^^^^^^^^^^^^^88-499^^^^^^^^^\^^^\^^^^^^^^^^^^^^^^^^^\^^^^^^^^^^^^^X^^^^^^^^^^U^^XXX^XR^X^^^^^^^^^XX^U^^^^U^^X^^^R^^^^^^^^^^XXX^S^X^^^^^^XSXXX^^^^^^XX^^^^^V^^VSVPSV^VP^SNSLSV^S^V^^^^^V^^^PV^V^^^^UNSPPNS^<^^^VV^P^SBUOS:VUVZZVUOVVVPVVPVVVVPJZZLVHPVEUV++1+',,9+&+*&)'-2))/*	AS:i:893	XN:i:0	XM:i:14	XO:i:0	XG:i:0	NM:i:14	MD:Z:60T69G11T14T5C97C0C2C3A10T0C30T0C174A11	YT:Z:UU
