# Supplementary material for: PHFinder: assisted detection of point heteroplasmy in Sanger sequencing chromatograms
Source: PeerJ. 2023 Sep 19;11:e16028. doi: 10.7717/peerj.16028 (PMC10516101; doi:10.7717/peerj.16028)
Supplement: Supplemental Information 1 [file peerj-11-16028-s001.zip › Data_Repository/MN083/5144_8.fastq]

@5144_08
CWAAARGGGGAACYTGTTTACTTAATAAGKGTTATTAGGGRCRTATTATGTAAATATGTAAAAATTAATAAAATTTAATACGGGCTTTAACTGCTCGTGGTGAGAATAATTGAATGCACAATTATACATACTCATGGAAAGTGCTATCAGTTGGTTATGTGGTAGTACATACATGCACGAGTTACATAATGGTATGTAATGAAATGAGCTATTTTCAATACGGACATAGTACTGTGGCCCTGTGGTTATTGTACAATATACATTTTTCAGGGAATAGTTTATGTAGAATTTCAGCTTTGGGTGCTGATGGTGGAGTGTAATACTTCTTCCTTGAGTCTTAGGGAGGGTTT
+
&"&&'"+*&&(&("&&)0(.(*+)&))&,",,+++','*0"+"6<@8A?C>>299:479GC?52131002HERIRMIC>E;6DGHVDBEHMDH9=D:9TEEETE33/+,,1;EG8D8152@IIIMEE>RGEEEELXLHBHC=B8<5?C>7BBTEME?>EBDEAH8ERLEHMC8MRB>>=W9EMDM=EC?>EMCHGTEEE>E?GGEKR?ILLTVVTLBDCRA8C>8/791BE::@;<9BMMVEGLGLTLL:R<@C=GLVHCD?ACLDLGI<X?AC?IARXIXBLVE=LMBVV[JBPSRPPGBAA@B;=9DDCEAK3>>:>D>BABHRHHGHHE@C<RM@=E@PLHAR&&&&
