# Supplementary material for: PHFinder: assisted detection of point heteroplasmy in Sanger sequencing chromatograms
Source: PeerJ. 2023 Sep 19;11:e16028. doi: 10.7717/peerj.16028 (PMC10516101; doi:10.7717/peerj.16028)
Supplement: Supplemental Information 1 [file peerj-11-16028-s001.zip › Data_Repository/MN083/5311_35.fastq]

@5311_35
CMCGTCGCACCCAAAGCTGAATTCTACATAAACTATTCCCTGAAAAATGTATATTGTACAATAACCACAGGGCCACAGTACTATGTCCGTATTGAAAATAGCTCATTTCATTACATACCATTATGTAACTCGTGCATGTATGTACTACCACATAACCAACTGATAGCACTTTCCATGAGTATGTATAATTGTGCATTCAATTATTCTCACCACGAGCAGTTAAAGCCCGTATTAAATTTTATTAATTTTACATATTACATAATATGTATTAATAATACAATAGTACATGTCCTTATAAATTCCCAGGCTCATCTAAGTCAAATGATCTCTATGGCCGCTCCATTAGATCACGAGCTTAACTAGCATGCCGCGTGRAACCAGCAACCCGCTTGGCRGGGATCCCTCTTCTCGCACCGGGCCCATTAATCGTGGGGGTAGCTATTTAATGATSTTTATAAGACATCTGGTTCTTACTTCAGGGCSATATTAATWTAAAATCGCCCACTCGTTCCTCTTAAATAAGACATCTCGATGGGTTAATTACTAATCAGCCCATGATCATAMTAAACTRARAGRGGG
+
%")%&))('(((&,%+091>13XG==61=6XXH9IXQQXX=XBDHXM4XNNMMXQXEX?9XXXMXQ:=57M=4C@XME4XXXXXXXXXXXXQQQQXEMME@HQ>QDXX=CEQIC5BMLQXEXXXXXXXQXQMEQ>MXE@=EICQXEXQ=654>>MEQ5A<QEBE;65<6HQQQXXJQ><QXXXXJJLQ>QQAXIFFXQ@MMXXQEMHBA@AFD:M@BF9>>:<9<<A8<XQFQD;=FJC7=;@L<DQJXMXAMLM7XCXXXQ:XBXXXXXXXIQMDQD=BDXIXXNMXQXQX@XXGCD@MMMD@><Q7=>=:IXCQDQXG@Q9BB4<CLGHGMX@MQQXMX6GMD6@?8@<=X9;GEL?:IF=:B7X9?G>XK?"97686F@99<>7HKX6X98"<L625;;5>LFXXLNFIB1>@FL886:?;N=BNF@XX;;<>><:::9:=8;7?X3"::9E9/H1H295777A8;<86;E<;41/DD6$67:72K8."692266I::B:<;<=9:8@::B6,95236X0X1+/27275;=>256659ACIBIC972+88274;43<5-+"%(030:"5"%)"&&'
