# Supplementary material for: PHFinder: assisted detection of point heteroplasmy in Sanger sequencing chromatograms
Source: PeerJ. 2023 Sep 19;11:e16028. doi: 10.7717/peerj.16028 (PMC10516101; doi:10.7717/peerj.16028)
Supplement: Supplemental Information 1 [file peerj-11-16028-s001.zip › Data_Repository/MN083/5139_8.sam]

@HD	VN:1.0	SO:unsorted
@SQ	SN:Humpback	LN:500
@PG	ID:bowtie2	PN:bowtie2	VN:2.3.4.1	CL:"/usr/bin/bowtie2-align-s --wrapper basic-0 --local --quiet -q ./MN083/5139_8.fastq -x Mn_mt_CR -S ./MN083/5139_8.sam"
5139_08	0	Humpback	1	42	62S466M	*	0	0	GCCCCTTCAANNAANCGGGCNACCAAAGCTGAATTCTACATAAAACTAATTCCCTGAAAAAATGTATATTGTACAATAACCACAGGGCCACAGTACTATGTCCGTATTGAAAATAGCTCATTTCATTACATACCATTATGTAACTCGTGCATGTATGTACTACCACATAACCAACTGATAGCACTTTCCATGAGTATGTATAATTGTGCATTCAATTATTCTCACCACGAGCAGTTAAAGCCCGTATTAAATTTTATTAATTTTACATATTACATAATATGTATTAATAATACAATAGTACATGTCCTTATAAATTCCCAGGCTCATCTAAGTCAAATGATCTCTATGGCCGCTCCATTANATCACGAGCTTAACTAGCATGCCGCGTGAAACCAGCAACCCGCTTGGCAGGGATCCCTCTTCTCGCACCGGGCCCATTAATCGTGGGGGTAGCTATTTAATGATCTTTATAANACATCTGGTTCTTACTTCAGGGCCATATTAATTTAAAATCCCCCACTCGTTCCT	&&&$$$((((""(&")&(&&"''&(&((,,@8;:QIB:=<I9G[EL7+38R==>:=9D5IP::>7E?BB>4<LLJRLK>D>?LA>FDMQTT?XYUUYXUYYYOEMEPTOREEEMXDG[PYTYXMEEOEMCEJLGMTYWQWYPTO[LLLV?BBHRJLOMEQVXTXTE9DTRRRRXRRXFBTDA>>MMCUPOTYQ>GLEEEGUYPE[GEGRPLXTGLE[ELRLEELLLLR:E>EHDMLM>E9:B<B?MMVTLPPXPPVLTTERV..3/++:4>B9:2:11?;?EECGMDAJCCGHB?BG:HE>B@HBCIAET,31*18GLH@>[EEEE;;900(:;88;;D?:>@G>?BG?:<<?;=>5::1"9+13:4E;RGG348/1*129741*1208:8?;;7161*68119>=E88;4G>>7;>98D>HM?B.431;3??>D=C;>;919+161?IDCB161/790,0279;70101212"<-,1++10.8:<>=9:9:.1B619,14++11181,1.834'8901817+-79A>	AS:i:848	XN:i:0	XM:i:14	XO:i:0	XG:i:0	NM:i:14	MD:Z:81T40C7G27T20T80T0C7A28G13T0C62C34G40G13	YT:Z:UU
