# Supplementary material for: PHFinder: assisted detection of point heteroplasmy in Sanger sequencing chromatograms
Source: PeerJ. 2023 Sep 19;11:e16028. doi: 10.7717/peerj.16028 (PMC10516101; doi:10.7717/peerj.16028)
Supplement: Supplemental Information 1 [file peerj-11-16028-s001.zip › Data_Repository/MN083/4954_22.sam]

@HD	VN:1.0	SO:unsorted
@SQ	SN:Humpback	LN:500
@PG	ID:bowtie2	PN:bowtie2	VN:2.3.4.1	CL:"/usr/bin/bowtie2-align-s --wrapper basic-0 --local --quiet -q ./MN083/4954_22.fastq -x Mn_mt_CR -S ./MN083/4954_22.sam"
4954_22	0	Humpback	28	42	20S473M32S	*	0	0	CCCCAACCAAGGGCGGCTCAACAGTACTATGTCCGTATTGAAAATAGCTCATTTCATTACATACCATTATGTAACTCGTGCATGTATGTACTACCACATAACCAACTGATAGCACTTTCCATGAGTATGTATAATTGTGCATTCAATTATTCTCACCACGAGCAGTTAAAGCCCGTATTAAATTTTATTAATTTTACATATTACATAATATGTATTAATAATACAATAGTACATGTCCTTATAAATTCCCAGGCTCATCTAAGTCAAATGATCTCTATGGCCGCTCCATTAGATCACGAGCTTAACTAGCATGCCGCGTGAAACCAGCAACCCGCTTGGCAGGGATCCCTCTTCTCGCACCGGGCCCATTAATCGTGGGGGTAGCTATTTAATGATCTTTATAAGACATCTGGTTCTTACTTCAGGGCCATATTAATTTAAAATCGCCCACTCGTTCCTCTTAAATAAGACATCTCGATGGGTTAATTACTAATCAGCCCATGATCATAACATAACTGAGGAGGG	+%&((*&()+%%(%'%((0+'(*)3604R8).-,+),1:7);4=L\IU\L\\^\\U9H<54HR\\\U\\I50.080^\RR\\\\\U\\\\^\^^\L\U\^\\\A\U\\\\\\\\\^\\\\\\^^\^\R\^\^\^\^\\\\^^^^\^\\^\\^X\\\\\\U^\\\\\^\^^\\\\\\^^^\U\\\\^\\\\\\^\\\\U\\\U\\U\\\L\R\\\\\^\\\\\\\R\\^\^^\RUXLUU\^\\\\\\U\URJU\U\\UR\U7U<LRR\\\^^\\\\\\^\^\\\^^\\L\\\\^^^^\^^^^^^^^\\\\\^B^L\L\^\^^\\\\UR^\\^^^\^^^^^^^\^\RXXXXXX^^^XXUXXU^XU^U^XU^^^X^^PX^^^^^^^^^^X^X^^^X^^^^^^^^VSPP^^V^^V^^V^^VUVSSVLVP^^:@.79=LPKHPSNNV^U^LPVPSPVVPKPSPSUSAUSZSVZSZAGUUNNNPVVVVSUDEEHHFHOZPLA<AH?A?G7=?FVSODP9VV87*((B*%%'	AS:i:854	XN:i:0	XM:i:12	XO:i:0	XG:i:0	NM:i:12	MD:Z:54T40C7G27T20T80T0C7A42T0C62C111A11	YT:Z:UU
