# Supplementary material for: PHFinder: assisted detection of point heteroplasmy in Sanger sequencing chromatograms
Source: PeerJ. 2023 Sep 19;11:e16028. doi: 10.7717/peerj.16028 (PMC10516101; doi:10.7717/peerj.16028)
Supplement: Supplemental Information 1 [file peerj-11-16028-s001.zip › Data_Repository/MN083/5144_8.sam]

@HD	VN:1.0	SO:unsorted
@SQ	SN:Humpback	LN:500
@PG	ID:bowtie2	PN:bowtie2	VN:2.3.4.1	CL:"/usr/bin/bowtie2-align-s --wrapper basic-0 --local --quiet -q ./MN083/5144_8.fastq -x Mn_mt_CR -S ./MN083/5144_8.sam"
5144_08	16	Humpback	1	36	88S198M1I9M1I12M41S	*	0	0	AAACCCTCCCTAAGACTCAAGGAAGAAGTATTACACTCCACCATCAGCACCCAAAGCTGAAATTCTACATAAACTATTCCCTGAAAAATGTATATTGTACAATAACCACAGGGCCACAGTACTATGTCCGTATTGAAAATAGCTCATTTCATTACATACCATTATGTAACTCGTGCATGTATGTACTACCACATAACCAACTGATAGCACTTTCCATGAGTATGTATAATTGTGCATTCAATTATTCTCACCACGAGCAGTTAAAGCCCGTATTAAATTTTATTAATTTTTACATATTTACATAATANGNCCCTAATAACNCTTATTAAGTAAACANGTTCCCCNTTTNG	&&&&RAHLP@E=@MR<C@EHHGHHRHBAB>D>:>>3KAECDD9=;B@AABGPPRSPBJ[VVBML=EVLBXIXRAI?CA?X<IGLDLCA?DCHVLG=C@<R:LLTLGLGEVMMB9<;@::EB197/8>C8ARCDBLTVVTLLI?RKEGG?E>EEETGHCME>?CE=MDME9W=>>BRM8CMHELRE8HAEDBE>?EMETBB7>C?5<8B=CHBHLXLEEEEGR>EEMIII@2518D8GE;1,,+/33ETEEET9:D=9HDMHEBDVHGD6;E>CIMRIREH20013125?CG974:992>>C?A8@<6"+"0*','+++,,",&))&)+*(.(0)&&"(&(&&*+"'&&"&	AS:i:385	XN:i:0	XM:i:6	XO:i:2	XG:i:2	NM:i:8	MD:Z:81T40C7G27T20T37T1	YT:Z:UU
