# Supplementary material for: PHFinder: assisted detection of point heteroplasmy in Sanger sequencing chromatograms
Source: PeerJ. 2023 Sep 19;11:e16028. doi: 10.7717/peerj.16028 (PMC10516101; doi:10.7717/peerj.16028)
Supplement: Supplemental Information 1 [file peerj-11-16028-s001.zip › Data_Repository/MN088/5138_89.sam]

@HD	VN:1.0	SO:unsorted
@SQ	SN:Humpback	LN:500
@PG	ID:bowtie2	PN:bowtie2	VN:2.3.4.1	CL:"/usr/bin/bowtie2-align-s --wrapper basic-0 --local --quiet -q ./MN088/5138_89.fastq -x Mn_mt_CR -S ./MN088/5138_89.sam"
5138_89	0	Humpback	1	42	53S500M30S	*	0	0	ACCCCCAATCNGCAANCCAAAGCTGAATTCTACATAAACTATTCCCTGAAAAATGTATATTGTACAATAACCACAGGGCCACAGTACTATGTCCGTATTGAAAATAGCTCATTCCATTACATACCATTATGTAATTCGTGCATGTATGTACTACCACATAACCAACTGATAGCACCTTCCATGAGTATGTATAATCGTGCATTCAATTATCTTCACTACGAGCAGTTAAAGCTCGTATTAAATTTTATTAATTTTACATATTACATAATATGTATTAATAATACAATAGTACATGTCCTTATAAATTCCCAGGTTTATTTAAGTCAAATGATCCCTATGGCCGCTCCATTAGATCACGAGCTTAACTAGCATGCCGCGTGAAACCAGCAACCCGCTTGGCAGGGATCCCTCTTCTCGCACCGGGCCCATCAATCGTGGGGGTAGCTATTTAATGATCTTTATAAGACATCTGGTTCTTACTTCAGGGCCATATTAATTTAAAATCGCCCACTCGTTCCTCTTAAATAAGACATCTCGATGGGTTAATTACTAATCAGCCCATGATCATAACATAAACTGAGGA	&&&$(&&&&&"&&)&"-)((((/BIT*1YFI>B7ATYU[DILUT[YUUHVEU<7H:BGUQE:NWMGWW[[XGUYPXWWHWTYWYYWW[YWYXWWWYUUXWU[YWUWWYYWYW[XWWWYW[YX[XWWXXYWW[[YW[XOOWXXOX[UWW[XWYYYWWYXX[[YWU[X[XWWY[[YWYYYXOXXXJXYWQWXUWHJ:?9>WYYW[W[YYYYWYY[W[WY[XTWYYYYYXXXXXX[XXXWWXX[XWX[XXWX[[X[[X[XX[YWYXXXXXXXWWWXWWY[YXXXYX[Y[XXX[X[[WWYYYYXYYXYYYYX[UU[X[[XYW[Y[WWYY[XXUXWOXYYYYY[XVXXYYYYYYYXTWWW[UVYY[[Y[[UYYVY[GWV[VY[VWW[YWYWY[WWYYYYYY[WHRRDGBQQ[YV[YY[YY[O[YP[YY[[[YYYV[DU[UUUYY[UU[YYYUU[P[YQTLNPY[YYQ[URTRYQPNPNJYYSRYSP[YO>N[LGJGLQPYMG[BUR[HGSDE[GQG[LFAJRJPPUNY[YP[[FTUYGYY[YNIPUIEY[SMYYYYYIANNGY[ESG[A7IOD[KIB+,GDUSC>,8&	AS:i:897	XN:i:0	XM:i:13	XO:i:0	XG:i:0	NM:i:13	MD:Z:60T69G11T14T5C97C0C2C3A10T31T0C174A11	YT:Z:UU
