# Supplementary material for: PHFinder: assisted detection of point heteroplasmy in Sanger sequencing chromatograms
Source: PeerJ. 2023 Sep 19;11:e16028. doi: 10.7717/peerj.16028 (PMC10516101; doi:10.7717/peerj.16028)
Supplement: Supplemental Information 1 [file peerj-11-16028-s001.zip › Data_Repository/MN088/4954_62.sam]

@HD	VN:1.0	SO:unsorted
@SQ	SN:Humpback	LN:500
@PG	ID:bowtie2	PN:bowtie2	VN:2.3.4.1	CL:"/usr/bin/bowtie2-align-s --wrapper basic-0 --local --quiet -q ./MN088/4954_62.fastq -x Mn_mt_CR -S ./MN088/4954_62.sam"
4954_62	0	Humpback	146	42	22S21M1D333M28S	*	0	0	GGGTCTATAGTATAAATTCCGGGCATTCAATTATCTTCACTACAGCAGTTAAAGCTCGTATTAAATTTTATTAATTTTACATATTACATAATATGTATTAATAATACAATAGTACATGTCCTTATAAATTCCCAGGTTTATTTAAGTCAAATGATCCCTATGGCCGCTCCATTAGATCACGAGCTTAACTAGCATGCCGCGCGAAACCAGCAACCCGCTTGGCAGGGATCCCTCTTCTCGCACCGGGCCCATCAATCGTGGGGGTAGCTATTTAATGATCTTTATAAGACATCTGGTTCTTACTTCAGGGCCATATTAATTTAAAATCGCCCACTCGTTCCTCTTAAATAAGACATCTCGATGGGTTAATTACTAATCAGCCCATGATCATAACATAACTGAGG	&&%'%%(+%''&+%(7,'**)%(ULR<+)6+64;.FHL=E?H++',R/7\M\\RLLA=0ILN^\\\^^^=8=0:8\\\\\HLEUA\\H\\RB\ILAI\R\RR5.)'.2\\\BE\\\\\INU.1+))-<LL\UUGE\7U^\\^^RA0D24=RH\\EERH<GHJ\LUL\UUUHNAE*E<;E91E94919*,5/LNL=\EUB=<%AHHUUUDCRA\\ULLLUHUH37?C0<,.8UL\URRGE,3@4HU\\UUULRUL5R\HH^^R\RNULNUN\U\U\U^^\R\\^\\L\R^\\\\\U\GRLRDEUUURRUU<22)27RXRGGSSLXXXFF4;F<ARSR<LRSSRSL@VU^LLP:^BSSVLGGSS^^^NVSSPLPSHUUIUDHNVSBHVUKNDIGVKP;PNNSCE59	AS:i:628	XN:i:0	XM:i:11	XO:i:1	XG:i:1	NM:i:12	MD:Z:12T5C2^G94C0C2C3A10T31T0C11T162A11	YT:Z:UU
