# Supplementary material for: PHFinder: assisted detection of point heteroplasmy in Sanger sequencing chromatograms
Source: PeerJ. 2023 Sep 19;11:e16028. doi: 10.7717/peerj.16028 (PMC10516101; doi:10.7717/peerj.16028)
Supplement: Supplemental Information 1 [file peerj-11-16028-s001.zip › Data_Repository/MN088/5143_89.sam]

@HD	VN:1.0	SO:unsorted
@SQ	SN:Humpback	LN:500
@PG	ID:bowtie2	PN:bowtie2	VN:2.3.4.1	CL:"/usr/bin/bowtie2-align-s --wrapper basic-0 --local --quiet -q ./MN088/5143_89.fastq -x Mn_mt_CR -S ./MN088/5143_89.sam"
5143_89	16	Humpback	1	41	85S245M1D11M21S	*	0	0	CCTCCCTTAGANTCCAGGNAGAAGTTTTNCCCTCCCCCCTCNGCCCCCAAANNTGAAATTTTACCTTAANTATTCCCTGAAAAAATGTATATTGTACAATAACCACAGGGCCACAGTACTATGTCCGTATTGAAAATAGCTCATTCCATTACATACCATTATGTAATTCGTGCATGTATGTACTACCACATAACCAACTGATAGCACCTTCCATGAGTATGTATAATCGTGCATTCAATTATCTTCACTACGAGCAGTTAAAGCTCGTATTAAATTTTATTAATTTTACATATTACATAATATGTATTAATAATACAATAGTACANGTCCTATAAATTCCCCCNGNTTNTTTAATGNNNAAC	(6..7.5.0/,".0,00;"600604321"61,.+6,6;00+",9566:3;:""+11:61;-.,1,-.1;"111:7>:+11::XXD>TCDY[[<=M<T<?GA>MJ<=>:XB<91<56:17==CHDT<VTTXOQXYVPTD==CM:?E=M8=:8G:=C=L1:<<GMLYE@H:<9CTH;TTTTOO=7<<@M:A<==:?AXM@@C=786<5C9GBLT><CGBKM:M>KVDFF1717@8==HHCD=D?6<:H;9D<88:1F9==<<<HDMT9>G:VGM[GGXWYPGLUE[;7:>?<>886;@;UA<=H9?>RDD?P76557@-=>3?:;<1"0.+)(&))*&*(&()(*"("))"(()&(&*"""&((	AS:i:470	XN:i:0	XM:i:6	XO:i:1	XG:i:1	NM:i:7	MD:Z:60T69G11T14T5C76T4^T11	YT:Z:UU
