# Supplementary material for: PHFinder: assisted detection of point heteroplasmy in Sanger sequencing chromatograms
Source: PeerJ. 2023 Sep 19;11:e16028. doi: 10.7717/peerj.16028 (PMC10516101; doi:10.7717/peerj.16028)
Supplement: Supplemental Information 1 [file peerj-11-16028-s001.zip › Data_Repository/MN088/4948_62.sam]

@HD	VN:1.0	SO:unsorted
@SQ	SN:Humpback	LN:500
@PG	ID:bowtie2	PN:bowtie2	VN:2.3.4.1	CL:"/usr/bin/bowtie2-align-s --wrapper basic-0 --local --quiet -q ./MN088/4948_62.fastq -x Mn_mt_CR -S ./MN088/4948_62.sam"
4948_62	0	Humpback	1	42	57S500M33S	*	0	0	GCAACAAACCGGAAGGGCAGAAGCCTGAAATTCTACATAAACTATTCCCTGAAAAAATGTATATTGTACAATAACCACAGGGCCACAGTACTATGTCCGTATTGAAAATAGCTCATTCCATTACATACCATTATGTAATTCGTGCATGTATGTACTACCACATAACCAACTGATAGCACCTTCCATGAGTATGTATAATCGTGCATTCAATTATCTTCACTACGAGCAGTTAAAGCTCGTATTAAATTTTATTAATTTTACATATTACATAATATGTATTAATAATACAATAGTACATGTCCTTATAAATTCCCAGGTTTATTTAAGTCAAATGATCCCTATGGCCGCTCCATTAGATCACGAGCTTAACTAGCATGCCGCGTGAAACCAGCAACCCGCTTGGCAGGGATCCCTCTTCTCGCACCGGGCCCATCAATCGTGGGGGTAGCTATTTAATGATCTTTATAAGACATCTGGTTCTTACTTCAGGGCCATATTAATTTAAAATCGCCCACTCGTTCCTCTTAAATAAGACATCTCGATGGGTTAATTACTAATCAGCCCATGATCATAACAAAAACTGAGGAGGG	%(%'''((&(&&&(&+)%'()&(&%0*,K1K69,**(.*DDNNSI^X-.,2*,,-++/ELRRL\L\\\\\^^^^^R\\U\^\\\G951484^^^^^\\^\\\\^\\U\\\\\^\^R^\\\\^\\U\\MM\\^^^^^^^^^^\U^UU\^\\^^^\^\\\\\\U^^^^^U^\^^\\UNU\\\\\\\\\^^\\^\^^^^ERFJHH^\\\\\U\\^^^^\U\N\U\^M^^\^^^^\^\\\^\\\^^\^^^^^^^^^^^^^^^^^^\^^^\^^^^^^^^\^^^^^^^^^^\^^\^^^^^^^\^^^^^\^^^^^^^^\\\\U^\\\\^^^^^U^\\\\\^^\\\\U\\\^U\\\\\\U\^^U^^\^\^^^\^^^\\\\U\L3\LLEEUD\JLUL^XXXXX^^XXX^U^XRRU^RRFUXUUXXU^XXUUULXXX^S^XX^XL@XSHI^^^^XXXXX^X^X^S^^^^PSXX^^^^^V^VV^^^^^V^^SNUSLSPUSVS@GBHNS>^SSVUUUV^^^GLOPNUS^LHLH<HNV7PVVGKZLZVSPVVKSNVVVUNPSUPVVVKUVPKIIVNEB=HFJGVUAJG3)HN):FKF=U?N<2	AS:i:896	XN:i:0	XM:i:13	XO:i:0	XG:i:0	NM:i:13	MD:Z:60T69G11T14T5C97C0C2C3A10T31T0C174A11	YT:Z:UU
