# Supplementary material for: PHFinder: assisted detection of point heteroplasmy in Sanger sequencing chromatograms
Source: PeerJ. 2023 Sep 19;11:e16028. doi: 10.7717/peerj.16028 (PMC10516101; doi:10.7717/peerj.16028)
Supplement: Supplemental Information 1 [file peerj-11-16028-s001.zip › Data_Repository/MN088/4948_62.fastq]

@4948_62
GCAACAAACCGGAAGGGCAGAAGCCTGAAATTCTACATAAACTATTCCCTGAAAAAATGTATATTGTACAATAACCACAGGGCCACAGTACTATGTCCGTATTGAAAATAGCTCATTCCATTACATACCATTATGTAATTCGTGCATGTATGTACTACCACATAACCAACTGATAGCACCTTCCATGAGTATGTATAATCGTGCATTCAATTATCTTCACTACGAGCAGTTAAAGCTCGTATTAAATTTTATTAATTTTACATATTACATAATATGTATTAATAATACAATAGTACATGTCCTTATAAATTCCCAGGTTTATTTAAGTCAAATGATCCCTATGGCCGCTCCATTAGATCACGAGCTTAACTAGCATGCCGCGTGAAACCAGCAACCCGCTTGGCAGGGATCCCTCTTCTCGCACCGGGCCCATCAATCGTGGGGGTAGCTATTTAATGATCTTTATAAGACATCTGGTTCTTACTTCAGGGCCATATTAATTTAAAATCGCCCACTCGTTCCTCTTAAATAAGACATCTCGATGGGTTAATTACTAATCAGCCCATGATCATAACAAAAACTGAGGAGGG
+
%(%'''((&(&&&(&+)%'()&(&%0*,K1K69,**(.*DDNNSI^X-.,2*,,-++/ELRRL\L\\\\\^^^^^R\\U\^\\\G951484^^^^^\\^\\\\^\\U\\\\\^\^R^\\\\^\\U\\MM\\^^^^^^^^^^\U^UU\^\\^^^\^\\\\\\U^^^^^U^\^^\\UNU\\\\\\\\\^^\\^\^^^^ERFJHH^\\\\\U\\^^^^\U\N\U\^M^^\^^^^\^\\\^\\\^^\^^^^^^^^^^^^^^^^^^\^^^\^^^^^^^^\^^^^^^^^^^\^^\^^^^^^^\^^^^^\^^^^^^^^\\\\U^\\\\^^^^^U^\\\\\^^\\\\U\\\^U\\\\\\U\^^U^^\^\^^^\^^^\\\\U\L3\LLEEUD\JLUL^XXXXX^^XXX^U^XRRU^RRFUXUUXXU^XXUUULXXX^S^XX^XL@XSHI^^^^XXXXX^X^X^S^^^^PSXX^^^^^V^VV^^^^^V^^SNUSLSPUSVS@GBHNS>^SSVUUUV^^^GLOPNUS^LHLH<HNV7PVVGKZLZVSPVVKSNVVVUNPSUPVVVKUVPKIIVNEB=HFJGVUAJG3)HN):FKF=U?N<2
