# Supplementary material for: PHFinder: assisted detection of point heteroplasmy in Sanger sequencing chromatograms
Source: PeerJ. 2023 Sep 19;11:e16028. doi: 10.7717/peerj.16028 (PMC10516101; doi:10.7717/peerj.16028)
Supplement: Supplemental Information 1 [file peerj-11-16028-s001.zip › Data_Repository/MN088/5138_89.fastq]

@5138_89
ACCCCCAATCWGCAASCCAAAGCTGAATTCTACATAAACTATTCCCTGAAAAATGTATATTGTACAATAACCACAGGGCCACAGTACTATGTCCGTATTGAAAATAGCTCATTCCATTACATACCATTATGTAATTCGTGCATGTATGTACTACCACATAACCAACTGATAGCACCTTCCATGAGTATGTATAATCGTGCATTCAATTATCTTCACTACGAGCAGTTAAAGCTCGTATTAAATTTTATTAATTTTACATATTACATAATATGTATTAATAATACAATAGTACATGTCCTTATAAATTCCCAGGTTTATTTAAGTCAAATGATCCCTATGGCCGCTCCATTAGATCACGAGCTTAACTAGCATGCCGCGTGAAACCAGCAACCCGCTTGGCAGGGATCCCTCTTCTCGCACCGGGCCCATCAATCGTGGGGGTAGCTATTTAATGATCTTTATAAGACATCTGGTTCTTACTTCAGGGCCATATTAATTTAAAATCGCCCACTCGTTCCTCTTAAATAAGACATCTCGATGGGTTAATTACTAATCAGCCCATGATCATAACATAAACTGAGGA
+
&&&$(&&&&&"&&)&"-)((((/BIT*1YFI>B7ATYU[DILUT[YUUHVEU<7H:BGUQE:NWMGWW[[XGUYPXWWHWTYWYYWW[YWYXWWWYUUXWU[YWUWWYYWYW[XWWWYW[YX[XWWXXYWW[[YW[XOOWXXOX[UWW[XWYYYWWYXX[[YWU[X[XWWY[[YWYYYXOXXXJXYWQWXUWHJ:?9>WYYW[W[YYYYWYY[W[WY[XTWYYYYYXXXXXX[XXXWWXX[XWX[XXWX[[X[[X[XX[YWYXXXXXXXWWWXWWY[YXXXYX[Y[XXX[X[[WWYYYYXYYXYYYYX[UU[X[[XYW[Y[WWYY[XXUXWOXYYYYY[XVXXYYYYYYYXTWWW[UVYY[[Y[[UYYVY[GWV[VY[VWW[YWYWY[WWYYYYYY[WHRRDGBQQ[YV[YY[YY[O[YP[YY[[[YYYV[DU[UUUYY[UU[YYYUU[P[YQTLNPY[YYQ[URTRYQPNPNJYYSRYSP[YO>N[LGJGLQPYMG[BUR[HGSDE[GQG[LFAJRJPPUNY[YP[[FTUYGYY[YNIPUIEY[SMYYYYYIANNGY[ESG[A7IOD[KIB+,GDUSC>,8&
