# Supplementary material for: PHFinder: assisted detection of point heteroplasmy in Sanger sequencing chromatograms
Source: PeerJ. 2023 Sep 19;11:e16028. doi: 10.7717/peerj.16028 (PMC10516101; doi:10.7717/peerj.16028)
Supplement: Supplemental Information 1 [file peerj-11-16028-s001.zip › Data_Repository/MN088/5143_89.fastq]

@5143_89
GTTKKSCATTAAAWAAMCKGGGGGAATTTATAGGACRTGTACTATTGTATTATTAATACATATTATGTAATATGTAAAATTAATAAAATTTAATACGAGCTTTAACTGCTCGTAGTGAAGATAATTGAATGCACGATTATACATACTCATGGAAGGTGCTATCAGTTGGTTATGTGGTAGTACATACATGCACGAATTACATAATGGTATGTAATGGAATGAGCTATTTTCAATACGGACATAGTACTGTGGCCCTGTGGTTATTGTACAATATACATTTTTTCAGGGAATAKTTAAGGTAAAATTTCASYTTTGGGGGCKGAGGGGGGAGGGWAAAACTTCTYCCTGGAKTCTAAGGGAGG
+
((&"""*&(&)(("))"("*()(&(*&*))&()+.0"1<;:?3>=-@75567P?DDR>?9H=<AU;@;688><?>:7;[EULGPYWXGG[MGV:G>9TMDH<<<==9F1:88<D9;H:<6?D=DCHH==8@7171FFDVK>M:MKBGC<>TLBG9C5<687=C@@MXA?:==<A:M@<<7=OOTTTT;HTC9<:H@EYLMG<<:1L=C=:G8:=8M=E?:MC==DTPVYXQOXTTV<TDHC==71:65<19<BX:>=<JM>AG?<T<M=<[[YDCT>DXX::11+:>7:111";1.-,1,.-;16:11+"":;3:6659,"+00;6,6+.,16"123406006";00,0.",/0.5.7..6(
