# Supplementary material for: PHFinder: assisted detection of point heteroplasmy in Sanger sequencing chromatograms
Source: PeerJ. 2023 Sep 19;11:e16028. doi: 10.7717/peerj.16028 (PMC10516101; doi:10.7717/peerj.16028)
Supplement: Supplemental Information 1 [file peerj-11-16028-s001.zip › Data_Repository/MN088/4954_62.fastq]

@4954_62
GGGTCTATAGTATAAATTCCGGGCATTCAATTATCTTCACTACAGCAGTTAAAGCTCGTATTAAATTTTATTAATTTTACATATTACATAATATGTATTAATAATACAATAGTACATGTCCTTATAAATTCCCAGGTTTATTTAAGTCAAATGATCCCTATGGCCGCTCCATTAGATCACGAGCTTAACTAGCATGCCGCGCGAAACCAGCAACCCGCTTGGCAGGGATCCCTCTTCTCGCACCGGGCCCATCAATCGTGGGGGTAGCTATTTAATGATCTTTATAAGACATCTGGTTCTTACTTCAGGGCCATATTAATTTAAAATCGCCCACTCGTTCCTCTTAAATAAGACATCTCGATGGGTTAATTACTAATCAGCCCATGATCATAACATAACTGAGG
+
&&%'%%(+%''&+%(7,'**)%(ULR<+)6+64;.FHL=E?H++',R/7\M\\RLLA=0ILN^\\\^^^=8=0:8\\\\\HLEUA\\H\\RB\ILAI\R\RR5.)'.2\\\BE\\\\\INU.1+))-<LL\UUGE\7U^\\^^RA0D24=RH\\EERH<GHJ\LUL\UUUHNAE*E<;E91E94919*,5/LNL=\EUB=<%AHHUUUDCRA\\ULLLUHUH37?C0<,.8UL\URRGE,3@4HU\\UUULRUL5R\HH^^R\RNULNUN\U\U\U^^\R\\^\\L\R^\\\\\U\GRLRDEUUURRUU<22)27RXRGGSSLXXXFF4;F<ARSR<LRSSRSL@VU^LLP:^BSSVLGGSS^^^NVSSPLPSHUUIUDHNVSBHVUKNDIGVKP;PNNSCE59
