# Supplementary material for: PHFinder: assisted detection of point heteroplasmy in Sanger sequencing chromatograms
Source: PeerJ. 2023 Sep 19;11:e16028. doi: 10.7717/peerj.16028 (PMC10516101; doi:10.7717/peerj.16028)
Supplement: Supplemental Information 1 [file peerj-11-16028-s001.zip › Data_Repository/MN090/4601_22.fastq]

@4601_22
CGCTCCACCATCAGTCAACGAAGGTAGAATTCTACATAAACTATTCCCTGAAAAATGTATATTGTACAATAACCCCATAGGGCACAGTACTATGTCCGTATTGAAAATAGCTCATTCCATTACATACCATTATGTAACTCGTGCATGTATGTACTACCACATAACCAACTGATAGCACTTTCCATGAGTATGTATAATTGTGCATTCAATTATTCTCACCACGAGCAGTTAAAGCCCGTATTAAATTTTATTAATTTTACATATTACATAATATGTATTAATAATACAATAGTACATGTCCTTATAAATTCCCAGGCTCATCTAAGTCAAATGATCTCTATGGCCGCTCCATTAGATAACGAGCTTAACTAGCAAGCCGGGTGAAACCAGCAACCCGCTTGGCAGGGATCCCTCTTCTCGCACCGGGCCCATTAATCGTGGGGGTAGCTATTTAATGATCTTTATAAAACATCTGGTTCTTACTTCAAGGCCATATTAATTTAAAATCCCCCCCTCGTTCCTCTTAAATAAAACATCTCGATGGATTAATTACTAATCAGCCCATGATCATAACATAACTGAGGAGGG
+
/&&$$$&($'(&)*/(-))*(*03**)-&&>912<*2/45@/;?=E>69E9OJD=:BK?M4K3AA@K/MWM6Z62*'('*)(().45K@KOVO=JPUU]VUZU\]\\@C6<I<O,/'+(+VVSOV]\D<0@IVUUZ\V]VOV]SSV]V=SVVVUV\\VHVUZUZ]V5KIVVSVSJVVU]SKKZHSSUOU]U]SFKIZSVVKVV=HS]VUSVSUCVSVVVM4F7VVVVSVUHV]PV]ZIAJOOPISVVMFIDVZ]Z]]VVUVUZV=VK>9@CKVJSSSVVZVSVI=HG1ESSBVZ]J]]]VV5EOS4VVV]VSB1<K@VVVSVSFK-<GFUO6GFF:@IKIKIVCI@VSUK,MVI/K5';J:O9JSOOSBFDCOD+OKV/*4IVS9OAF;,IIFUSC0=VAU3034VFS5>JA7AJISJ?+5BCUEJIAVE?S:=3?D-S\]ZOA?7IOC=IDN/BH]ZVNJVOOUAA*V;AC=K=JJVJOAD6JV3+)9MDI9DOB.J.*19;DOVGG1OV;-98K'8AVP;<-'+OAAAO<\DV9NI@<DUVVHJ@OOVVOVDKOAOD-APA5*6K6=+**PDMCO;/5,IA]N60<
