# Supplementary material for: PHFinder: assisted detection of point heteroplasmy in Sanger sequencing chromatograms
Source: PeerJ. 2023 Sep 19;11:e16028. doi: 10.7717/peerj.16028 (PMC10516101; doi:10.7717/peerj.16028)
Supplement: Supplemental Information 1 [file peerj-11-16028-s001.zip › Data_Repository/MN090/4601_22.sam]

@HD	VN:1.0	SO:unsorted
@SQ	SN:Humpback	LN:500
@PG	ID:bowtie2	PN:bowtie2	VN:2.3.4.1	CL:"/usr/bin/bowtie2-align-s --wrapper basic-0 --local --quiet -q ./MN090/4601_22.fastq -x Mn_mt_CR -S ./MN090/4601_22.sam"
4601_22	0	Humpback	1	42	55S22M1I478M32S	*	0	0	CGCTCCACCATCAGTCAACGAAGGTAGAATTCTACATAAACTATTCCCTGAAAAATGTATATTGTACAATAACCCCATAGGGCACAGTACTATGTCCGTATTGAAAATAGCTCATTCCATTACATACCATTATGTAACTCGTGCATGTATGTACTACCACATAACCAACTGATAGCACTTTCCATGAGTATGTATAATTGTGCATTCAATTATTCTCACCACGAGCAGTTAAAGCCCGTATTAAATTTTATTAATTTTACATATTACATAATATGTATTAATAATACAATAGTACATGTCCTTATAAATTCCCAGGCTCATCTAAGTCAAATGATCTCTATGGCCGCTCCATTAGATAACGAGCTTAACTAGCAAGCCGGGTGAAACCAGCAACCCGCTTGGCAGGGATCCCTCTTCTCGCACCGGGCCCATTAATCGTGGGGGTAGCTATTTAATGATCTTTATAAAACATCTGGTTCTTACTTCAAGGCCATATTAATTTAAAATCCCCCCCTCGTTCCTCTTAAATAAAACATCTCGATGGATTAATTACTAATCAGCCCATGATCATAACATAACTGAGGAGGG	/&&$$$&($'(&)*/(-))*(*03**)-&&>912<*2/45@/;?=E>69E9OJD=:BK?M4K3AA@K/MWM6Z62*'('*)(().45K@KOVO=JPUU]VUZU\]\\@C6<I<O,/'+(+VVSOV]\D<0@IVUUZ\V]VOV]SSV]V=SVVVUV\\VHVUZUZ]V5KIVVSVSJVVU]SKKZHSSUOU]U]SFKIZSVVKVV=HS]VUSVSUCVSVVVM4F7VVVVSVUHV]PV]ZIAJOOPISVVMFIDVZ]Z]]VVUVUZV=VK>9@CKVJSSSVVZVSVI=HG1ESSBVZ]J]]]VV5EOS4VVV]VSB1<K@VVVSVSFK-<GFUO6GFF:@IKIKIVCI@VSUK,MVI/K5';J:O9JSOOSBFDCOD+OKV/*4IVS9OAF;,IIFUSC0=VAU3034VFS5>JA7AJISJ?+5BCUEJIAVE?S:=3?D-S\]ZOA?7IOC=IDN/BH]ZVNJVOOUAA*V;AC=K=JJVJOAD6JV3+)9MDI9DOB.J.*19;DOVGG1OV;-98K'8AVP;<-'+OAAAO<\DV9NI@<DUVVHJ@OOVVOVDKOAOD-APA5*6K6=+**PDMCO;/5,IA]N60<	AS:i:858	XN:i:0	XM:i:23	XO:i:1	XG:i:1	NM:i:24	MD:Z:19A2G2C34T20T40C7G27T20T80T0C7A31C10T0C4T4C52C34G19G20G3A18G24	YT:Z:UU
