# Supplementary material for: PHFinder: assisted detection of point heteroplasmy in Sanger sequencing chromatograms
Source: PeerJ. 2023 Sep 19;11:e16028. doi: 10.7717/peerj.16028 (PMC10516101; doi:10.7717/peerj.16028)
Supplement: Supplemental Information 1 [file peerj-11-16028-s001.zip › Data_Repository/MN090/4626_23.fastq]

@4626_23
TCATCCCCATCAGCACCCAAAGCTGAATTCTACATAAACTATTCCCTGAAAAATGTATATTGTACAATAACCACAGGGCCACAGTACTATGTCCGTATTGAAAATAGCTCATTTCATTACATACCATTATGTAACTCGTGCATGTATGTACTACCACATAACCAACTGATAGCACTTTCCATGAGTATGTATAATTGTGCATTCAATTATTCTCACCACGAGCAGTTAAAGCCCGTATTAAATTTTATTAATTTTACATATTACATAATATGTATTAATAATACAATAGTACATGTCCTTATAAATTCCCAGGCTCATCTAAGTCAAATGATCTCTATGGCCGCTCCATTAGATCACGAGCTTAACTAGCATGCCGCGTGAAACCAGCAACCCGCTTGGCAGGGATCCCTCTTCTCGCACCGGGCCCATTAATCGTGGGGGTAGCTATTTAATGATCTTTATAAGACATCTGGTTCTTACTTCAGGGCCATATTAATTTAAAATCGCCCACTCGTTCCTCTTAAATAAGACATCTCGATGGATTAATTACTAATCAGCCCATGATCATAACATAAACTGAGGGGGGG
+
%%%(&'),(.(+8*.913),GUVCVV05ZHNVH4SV^^^X^^XP^^^^R^^^RGII\\^\^\^^^\^^^\^\\^\\^^\^\^^\^^\^^^^^\\\^^^^^^^^^^\FX^\^\^\M\\^X\\^^^^^^^^^^^^^^^^\\^^^^^\\\\\\^X\\\\\\\\\\^\\\\^\^^\^^^XMM^^^^^^\X\^^^^^^^\^^\^^\^^\\^^^^\\\XFM\\\^\^\^\\\\\^\\^^\\\^^^\\\\^\\\\\\\\^\\\\\\^^^^^^^^^^^^^^^^^^^^^^^^^\^\^\^^^^^^^^^\^^^^^^^\^HH-E\\\\\^^^^^^^^^^^\XX\\\^\^\^^^^^^^^^^^^^\^^^^^^^^^^^^XXX^UX^^^^^^^^^^^^^^^^X^^^^^^X^^^^XXXS^XPXXX^^^^^^^^^^^^^^^^^^^X^^^^^^P^^^^^^VSSSSVUVSS^^^^VVV^V^^^SS^VV^^V^^KPSNNN^^^^NS^ONKKNSVPVSPPLLSPPOVIUVLLLHSEVUVVVVSLUSZIZZKPNKSSFGNUUOPJGGPPGPSNVVUUUJFZVFPOVLUVVVVPOP4?FBA//+'18&&'&
