# Supplementary material for: PHFinder: assisted detection of point heteroplasmy in Sanger sequencing chromatograms
Source: PeerJ. 2023 Sep 19;11:e16028. doi: 10.7717/peerj.16028 (PMC10516101; doi:10.7717/peerj.16028)
Supplement: Supplemental Information 1 [file peerj-11-16028-s001.zip › Data_Repository/MN090/4626_23.sam]

@HD	VN:1.0	SO:unsorted
@SQ	SN:Humpback	LN:500
@PG	ID:bowtie2	PN:bowtie2	VN:2.3.4.1	CL:"/usr/bin/bowtie2-align-s --wrapper basic-0 --local --quiet -q ./MN090/4626_23.fastq -x Mn_mt_CR -S ./MN090/4626_23.sam"
4626_23	0	Humpback	1	42	53S500M34S	*	0	0	TCATCCCCATCAGCACCCAAAGCTGAATTCTACATAAACTATTCCCTGAAAAATGTATATTGTACAATAACCACAGGGCCACAGTACTATGTCCGTATTGAAAATAGCTCATTTCATTACATACCATTATGTAACTCGTGCATGTATGTACTACCACATAACCAACTGATAGCACTTTCCATGAGTATGTATAATTGTGCATTCAATTATTCTCACCACGAGCAGTTAAAGCCCGTATTAAATTTTATTAATTTTACATATTACATAATATGTATTAATAATACAATAGTACATGTCCTTATAAATTCCCAGGCTCATCTAAGTCAAATGATCTCTATGGCCGCTCCATTAGATCACGAGCTTAACTAGCATGCCGCGTGAAACCAGCAACCCGCTTGGCAGGGATCCCTCTTCTCGCACCGGGCCCATTAATCGTGGGGGTAGCTATTTAATGATCTTTATAAGACATCTGGTTCTTACTTCAGGGCCATATTAATTTAAAATCGCCCACTCGTTCCTCTTAAATAAGACATCTCGATGGATTAATTACTAATCAGCCCATGATCATAACATAAACTGAGGGGGGG	%%%(&'),(.(+8*.913),GUVCVV05ZHNVH4SV^^^X^^XP^^^^R^^^RGII\\^\^\^^^\^^^\^\\^\\^^\^\^^\^^\^^^^^\\\^^^^^^^^^^\FX^\^\^\M\\^X\\^^^^^^^^^^^^^^^^\\^^^^^\\\\\\^X\\\\\\\\\\^\\\\^\^^\^^^XMM^^^^^^\X\^^^^^^^\^^\^^\^^\\^^^^\\\XFM\\\^\^\^\\\\\^\\^^\\\^^^\\\\^\\\\\\\\^\\\\\\^^^^^^^^^^^^^^^^^^^^^^^^^\^\^\^^^^^^^^^\^^^^^^^\^HH-E\\\\\^^^^^^^^^^^\XX\\\^\^\^^^^^^^^^^^^^\^^^^^^^^^^^^XXX^UX^^^^^^^^^^^^^^^^X^^^^^^X^^^^XXXS^XPXXX^^^^^^^^^^^^^^^^^^^X^^^^^^P^^^^^^VSSSSVUVSS^^^^VVV^V^^^SS^VV^^V^^KPSNNN^^^^NS^ONKKNSVPVSPPLLSPPOVIUVLLLHSEVUVVVVSLUSZIZZKPNKSSFGNUUOPJGGPPGPSNVVUUUJFZVFPOVLUVVVVPOP4?FBA//+'18&&'&	AS:i:912	XN:i:0	XM:i:11	XO:i:0	XG:i:0	NM:i:11	MD:Z:81T40C7G27T20T80T0C7A42T0C62C123	YT:Z:UU
