# Supplementary material for: PHFinder: assisted detection of point heteroplasmy in Sanger sequencing chromatograms
Source: PeerJ. 2023 Sep 19;11:e16028. doi: 10.7717/peerj.16028 (PMC10516101; doi:10.7717/peerj.16028)
Supplement: Supplemental Information 1 [file peerj-11-16028-s001.zip › Data_Repository/MN036/5512_42.sam]

@HD	VN:1.0	SO:unsorted
@SQ	SN:Humpback	LN:500
@PG	ID:bowtie2	PN:bowtie2	VN:2.3.4.1	CL:"/usr/bin/bowtie2-align-s --wrapper basic-0 --local --quiet -q ./MN036/5512_42.fastq -x Mn_mt_CR -S ./MN036/5512_42.sam"
5512_42	0	Humpback	1	42	52S500M30S	*	0	0	GNNANNNNNNNGNAGNNANAGCTGAATTCTACATAAACTATTCCCTGAAAAATGTATATTGTACAATAACCACAGGGCCACAGTACTATGTCCGTATTGAAAATAGCTCATTTCATTACATACCATTATGTAACTCGTGCATGTATGTACTACCACATAACCAACTGATNGCACTTTCCATGAGTATGTATAATTGTGCATTCAATTATTCTCACCACGAGCAGTTAAAGCCCGTATTAAATTTTATTAATTTTACATATTACATAATATGTATTAATAATACAATAGTACATGTCCTTATAAATTCCCGGGCTCATCTAAGTCAAATGATCTCTATGGCCGCTCCATTAGATCACGAGCTTAACTAGCANGCCGCGTGAAACCAGCAACCCGCTTGGCAGGGATCCCTCTTCTCGCACCGGGCCCATTAATCGTGGGGGTAGCTATTTAATGATCTTTATAAGACATCTGGTTCTTACTTCAGGGCCATATTAATTTAAAATCGCCCACTCGTTCCTCTTAAATAAGACATCTCGATGGATTAATTACTAATCAGCCCATGATCATAAATAACTNAAGGNN	%""&"""""""&"&(""'"(-,,((%&*7;:8196K?H7CBXXQ;>8940564X;>B9X>X7<449XQQXC?E:;Q=3=8QFX4QMXEXBQQXQEMJCXBJ@MD@<?M@X<XF==<BFI9CQMCE7E@?AEDLJXDFAQBFJX999==;X=X@;:@6=@MC>5?==;;5"6995JQQQQ5?>>2@XXMQEQ@X?QQQQMJMXQ@MMXXQ@QJEMMXDA9E<<L@EM9J8=AC<DQXDQJ=EFC@7A<7MACMIXXXQXXX7QXXMXM5X>XHQXXXXLNM;XMMXXMDXXLFBQILXLXXXFXIXXXMMDQQ9==56:Q6@6XXQ@X7>?45;I>@>@X@MXXMMQ4@MM@XXAXXXXXXXMQG?NGBAX"DHXBDXAXXHXGXGH?;7@BLXXX4XB<8?K49?FHGXXXXXXX:;?0?=XX?XKGXFK=XXXKXXLNGNNGXNGKGN=NBKA2KXK=G:1H1D:GHNNKX8NNXBEEXXB;,HK=?9LNF/:78LB4:869L<GX9?=@K<LC;7@@F58A@:5K/:45?KB7@0?CK>75>45@@A2??<I96>H..152.68/*)'%,?03".1),""	AS:i:910	XN:i:0	XM:i:14	XO:i:0	XG:i:0	NM:i:14	MD:Z:81T35A4C7G27T20T77A2T0C7A42T0C4T57C123	YT:Z:UU
