# Supplementary material for: PHFinder: assisted detection of point heteroplasmy in Sanger sequencing chromatograms
Source: PeerJ. 2023 Sep 19;11:e16028. doi: 10.7717/peerj.16028 (PMC10516101; doi:10.7717/peerj.16028)
Supplement: Supplemental Information 1 [file peerj-11-16028-s001.zip › Data_Repository/MN036/5512_42.fastq]

@5512_42
GWYAWYWWYWWGSAGMMAKAGCTGAATTCTACATAAACTATTCCCTGAAAAATGTATATTGTACAATAACCACAGGGCCACAGTACTATGTCCGTATTGAAAATAGCTCATTTCATTACATACCATTATGTAACTCGTGCATGTATGTACTACCACATAACCAACTGATWGCACTTTCCATGAGTATGTATAATTGTGCATTCAATTATTCTCACCACGAGCAGTTAAAGCCCGTATTAAATTTTATTAATTTTACATATTACATAATATGTATTAATAATACAATAGTACATGTCCTTATAAATTCCCGGGCTCATCTAAGTCAAATGATCTCTATGGCCGCTCCATTAGATCACGAGCTTAACTAGCAKGCCGCGTGAAACCAGCAACCCGCTTGGCAGGGATCCCTCTTCTCGCACCGGGCCCATTAATCGTGGGGGTAGCTATTTAATGATCTTTATAAGACATCTGGTTCTTACTTCAGGGCCATATTAATTTAAAATCGCCCACTCGTTCCTCTTAAATAAGACATCTCGATGGATTAATTACTAATCAGCCCATGATCATAAATAACTRAAGGRR
+
%""&"""""""&"&(""'"(-,,((%&*7;:8196K?H7CBXXQ;>8940564X;>B9X>X7<449XQQXC?E:;Q=3=8QFX4QMXEXBQQXQEMJCXBJ@MD@<?M@X<XF==<BFI9CQMCE7E@?AEDLJXDFAQBFJX999==;X=X@;:@6=@MC>5?==;;5"6995JQQQQ5?>>2@XXMQEQ@X?QQQQMJMXQ@MMXXQ@QJEMMXDA9E<<L@EM9J8=AC<DQXDQJ=EFC@7A<7MACMIXXXQXXX7QXXMXM5X>XHQXXXXLNM;XMMXXMDXXLFBQILXLXXXFXIXXXMMDQQ9==56:Q6@6XXQ@X7>?45;I>@>@X@MXXMMQ4@MM@XXAXXXXXXXMQG?NGBAX"DHXBDXAXXHXGXGH?;7@BLXXX4XB<8?K49?FHGXXXXXXX:;?0?=XX?XKGXFK=XXXKXXLNGNNGXNGKGN=NBKA2KXK=G:1H1D:GHNNKX8NNXBEEXXB;,HK=?9LNF/:78LB4:869L<GX9?=@K<LC;7@@F58A@:5K/:45?KB7@0?CK>75>45@@A2??<I96>H..152.68/*)'%,?03".1),""
