# Supplementary material for: PHFinder: assisted detection of point heteroplasmy in Sanger sequencing chromatograms
Source: PeerJ. 2023 Sep 19;11:e16028. doi: 10.7717/peerj.16028 (PMC10516101; doi:10.7717/peerj.16028)
Supplement: Supplemental Information 1 [file peerj-11-16028-s001.zip › Data_Repository/MN092/5144_19.fastq]

@5144_19
TWSGRKRMWTRWAWACMCSTGGGAAWTTWAAAAGGACATGTACTATTGGTATTATTAATACATATTATGTAATATGTAAAATTAATAAAATTTAATACGAGCTTTAACTGCTCGTAGTGAAGATAATTGAATGCACGATTATACATACTCATGGAAGGTGCTATCAGTTGGTTATGTGGTAGTACATACATGCACGAATTACATAATGGTATGTAATGGAATGAGCTATTTTCAATACGGACATAGTACTGTGGCCCTGTGGTTATTGTACAATATACATTTTTCAGGGAATAGTTTATGTAGAATTTCAGCTTTGGGTGCTGATGGTGGAGTGTAATACTTCTTCCTTGAGTCTTAGGGAG
+
&""$"""""&""("&("'"(&&&&'"&("('&&&5/*0?[Q;?@EC*(>0'.;@=1;C>LSBULU1Y9HP[PRV?OLPYYQMQGHVV[UYIYLX[FYLR[V[[XYXTM[XXXYLPYAXYPWDW<X[OXGXTOWXHOMWUYYXXXGXYXXOETXXUXTWOYYYXUUUK[YYWYW[WWYXW[[JO[[TYX[RXXXXYXXYYY[[XY[[UYUXOQYV[MGXTXUQ[WGYYYU[[YULYY[UTXWXXXYRBFCMXMYUXUUYWUUY[Y[YYYXYXRTRMB?A9DRX[XUORWGUMOTB[XLXGH[@:CT@[TG;7GVTYYY[[XXX[XOXUXYYXXXXYXYYYUX[[[VXVRVGOCUUXTYEYT//
