# Supplementary material for: PHFinder: assisted detection of point heteroplasmy in Sanger sequencing chromatograms
Source: PeerJ. 2023 Sep 19;11:e16028. doi: 10.7717/peerj.16028 (PMC10516101; doi:10.7717/peerj.16028)
Supplement: Supplemental Information 1 [file peerj-11-16028-s001.zip › Data_Repository/MN092/5311_2.fastq]

@5311_02
CYMYYKTMRSCAAAGCTGAATTCTACATAAACTATTCCCTGAAAAATGTATATTGTACAATAACCACMGGGCCACAGTACTATGTCCGTATTGAAAATAGCTCATTCCATTACATACCATTATGTAATTCGTGCATGTATGTACTACCACATAACCAACTGATAGCACCTTCCATGAGTATGTATAATCGTGCATTCAATTATCTTCACTACGAGCAGTTAAAGCTCGTATTAAATTTTATTAATTTTACATATTACATAATATGTATTAATAATACAATAGTACATGTCCTTATAAATTCCCAGGTTTATTTAAGTCAAATGATCCCTATGGCCGCTCCATTAGATCACGAGCTTAACTAGCATGCCGCGTGAAACCAGCAACCCGCTTGGCAGGGATCCCTCTTCTCGCACCGGGCCCATCAATCGTGGGGGTAGCTATTTAATGATCTTTATAAGACATCTGGTTCTTACKTSRGGGCCATATTAATTTAAAATCGCCCACTCGTTCCTCTTAAAWAAGACATCTCGATGGGTTWAATTACTAATCARSCCCATGATYCWTAAYATWAMYGAGGAA
+
#"""""&"""('%%'0898*2X?:>6-I<XXL:AXXXXXDD5<:HA3XGXNXXGX:M?=XQXXNC45"27448;XXDDXXXXXQXXXXXXXXXQQXXXXXXXXXXQL?0?EDXXXXXXXXXXXQQXXQQXJ<Q8@DXEFQXXXXXXXXXXXXXXXXAXQXXXJA=XXXXXXXXXXXQ>XXXXXXXXXMQJQXXXXXXMXXXXXXQQXNMXXX7XIXXXXXNXMQ@Q?E8C;7JDQXXXXXXXXXXXXXXXXXXXXXXQXXXQX<F@>@;XXXXXXXXFXXXMXXXXXXXXXXXXXFXXXXXXXIXXXXQXXXXMQ:XMXIICQFACXQMNICC;A>BICICCIC8B?=:87M9QXXX=676---4XFG:7B9XMXX7949BQL@;555?=XQ85=X@:QLQMXXXXXMX=?F:@==@7@315-)*2XLBX=FH?37//14=>?4<3;;389X7:3/4-X67BI=F?0371232"3""3>41566=93418:8.=8?9@66K;7GEF:6?;<:<3-.+."173A49?FI;:86LNG1<%C6=B=71K*2I,$$:F:73;6,#/"257"62#,""40)1()
