# Supplementary material for: PHFinder: assisted detection of point heteroplasmy in Sanger sequencing chromatograms
Source: PeerJ. 2023 Sep 19;11:e16028. doi: 10.7717/peerj.16028 (PMC10516101; doi:10.7717/peerj.16028)
Supplement: Supplemental Information 1 [file peerj-11-16028-s001.zip › Data_Repository/MN092/4954_51.sam]

@HD	VN:1.0	SO:unsorted
@SQ	SN:Humpback	LN:500
@PG	ID:bowtie2	PN:bowtie2	VN:2.3.4.1	CL:"/usr/bin/bowtie2-align-s --wrapper basic-0 --local --quiet -q ./MN092/4954_51.fastq -x Mn_mt_CR -S ./MN092/4954_51.sam"
4954_51	0	Humpback	1	42	18S4M1I496M29S	*	0	0	GCCCCCCTTGGAAAAAAATGTATTATTGTACAATAACCACAGGGCCACAGTACTATGTCCGTATTGAAAATAGCTCATTCCATTACATACCATTATGTAATTCGTGCATGTATGTACTACCACATAACCAACTGATAGCACCTTCCATGAGTATGTATAATCGTGCATTCAATTATCTTCACTACGAGCAGTTAAAGCTCGTATTAAATTTTATTAATTTTACATATTACATAATATGTATTAATAATACAATAGTACATGTCCTTATAAATTCCCAGGTTTATTTAAGTCAAATGATCCCTATGGCCGCTCCATTAGATCACGAGCTTAACTAGCATGCCGCGTGAAACCAGCAACCCGCTTGGCAGGGATCCCTCTTCTCGCACCGGGCCCATCAATCGTGGGGGTAGCTATTTAATGATCTTTATAAGACATCTGGTTCTTACTTCAGGGCCATATTAATTTAAAATCGCCCACTCGTTCCTCTTAAATAAGACATCTCGATGGGTTAATTACTAATCAGCCCATGATCATAACATAAACTGAGG	&%&%())5,)),<)()./'((&&'(,((1H?DHHS^^LD1(*05DPL^XPUXUXRRRRXURRL\RRURR\^\R\^\^U^\\R\\\^R\\\\\\^^\\^^\^^\RR\UR\\\R\\\\\\^\\\\\\^^^\U\\L\\RNL\\\^\^\\\N\\LU^\\^\^\^\^\N\RNUU^\^^^^^\\\\\\\^\>\UU\NU\L\\\\^X\\^\\^\^^^^^^^^^^^^^^^\\^^^\^^^^^^\^\^\^^\^^\^^\^^\^^^\\\\\\^\\\\^^^\\\\^\\\\U^\\\\\\^^\\^^\^^U\\IRU\\^\\^\^\^^^^U^^^N^\^\\\^\^^\^\\^^U\U@^L\DLUEUR^^\^\\^^\^^^XU^X^XUUX^RRXX^UXXXUX^^XX^U^^X^U^^^^^S@SSPR^^^^^X^X^XSXSXS^^^^^^^^^^^X^U^VU^^VU^^^^^U^^V^^PV^^V^UV^^S^VV^^V^U^^^PV^KP^^^PNNSSNSVCVVVVVZKZGPPVVAPPZZZKGVVVIVVVVVVPVPNVVUEUZLEVVVUZHP2JPCKU=E+-	AS:i:888	XN:i:0	XM:i:13	XO:i:1	XG:i:1	NM:i:14	MD:Z:60T69G11T14T5C97C0C2C3A10T31T0C174A11	YT:Z:UU
