# Supplementary material for: PHFinder: assisted detection of point heteroplasmy in Sanger sequencing chromatograms
Source: PeerJ. 2023 Sep 19;11:e16028. doi: 10.7717/peerj.16028 (PMC10516101; doi:10.7717/peerj.16028)
Supplement: Supplemental Information 1 [file peerj-11-16028-s001.zip › Data_Repository/MN092/5144_19.sam]

@HD	VN:1.0	SO:unsorted
@SQ	SN:Humpback	LN:500
@PG	ID:bowtie2	PN:bowtie2	VN:2.3.4.1	CL:"/usr/bin/bowtie2-align-s --wrapper basic-0 --local --quiet -q ./MN092/5144_19.fastq -x Mn_mt_CR -S ./MN092/5144_19.sam"
5144_19	16	Humpback	1	36	83S230M1I19M1I11M17S	*	0	0	CTCCCTAAGACTCAAGGAAGAAGTATTACACTCCACCATCAGCACCCAAAGCTGAAATTCTACATAAACTATTCCCTGAAAAATGTATATTGTACAATAACCACAGGGCCACAGTACTATGTCCGTATTGAAAATAGCTCATTCCATTACATACCATTATGTAATTCGTGCATGTATGTACTACCACATAACCAACTGATAGCACCTTCCATGAGTATGTATAATCGTGCATTCAATTATCTTCACTACGAGCAGTTAAAGCTCGTATTAAATTTTATTAATTTTACATATTACATAATATGTATTAATAATACCAATAGTACATGTCCTTTTNAANTTCCCANGNGTNTNNANNNNNCNNA	//TYEYTXUUCOGVRVXV[[[XUYYYXYXXXXYYXUXOX[XXX[[YYYTVG7;GT[@TC:@[HGXLX[BTOMUGWROUX[XRD9A?BMRTRXYXYYY[Y[YUUWYUUXUYMXMCFBRYXXXWXTU[YYLUY[[UYYYGW[QUXTXGM[VYQOXUYU[[YX[[YYYXXYXXXXR[XYT[[OJ[[WXYWW[WYWYY[KUUUXYYYOWTXUXXTEOXXYXGXXXYYUWMOHXWOTXGXO[X<WDWPYXAYPLYXXX[MTXYX[[V[RLYF[XLYIYU[VVHGQMQYYPLO?VRP[PH9Y1ULUBSL>C;1=@;.'0>(*CE@?;Q[?0*/5&&&'("(&"'&&&&("'"(&"(""&"""""$""&	AS:i:455	XN:i:0	XM:i:8	XO:i:2	XG:i:2	NM:i:10	MD:Z:60T69G11T14T5C83A3A6G1	YT:Z:UU
