# Supplementary material for: PHFinder: assisted detection of point heteroplasmy in Sanger sequencing chromatograms
Source: PeerJ. 2023 Sep 19;11:e16028. doi: 10.7717/peerj.16028 (PMC10516101; doi:10.7717/peerj.16028)
Supplement: Supplemental Information 1 [file peerj-11-16028-s001.zip › Data_Repository/MN092/5139_19.sam]

@HD	VN:1.0	SO:unsorted
@SQ	SN:Humpback	LN:500
@PG	ID:bowtie2	PN:bowtie2	VN:2.3.4.1	CL:"/usr/bin/bowtie2-align-s --wrapper basic-0 --local --quiet -q ./MN092/5139_19.fastq -x Mn_mt_CR -S ./MN092/5139_19.sam"
5139_19	0	Humpback	1	42	60S500M33S	*	0	0	TNCNNCAANNANCNNGGNNNGCCAAANGCTGAAATTCTACATAAACTATTCCCTGAAAAATGTATATTGTACAATAACCACAGGGCCACAGTACTATGTCCGTATTGAAAATAGCTCATTCCATTACATACCATTATGTAATTCGTGCATGTATGTACTACCACATAACCAACTGATAGCACCTTCCATGAGTATGTATAATCGTGCATTCAATTATCTTCACTACGAGCAGTTAAAGCTCGTATTAAATTTTATTAATTTTACATATTACATAATATGTATTAATAATACAATAGTACATGTCCTTATAAATTCCCAGGTTTATTTAAGTCAAATGATCCCTATGGCCGCTCCATTAGATCACGAGCTTAACTAGCATGCCGCGTGAAACCAGCAACCCGCTTGGCAGGGATCCCTCTTCTCGCACCGGGCCCATCAATCGTGGGGGTAGCTATTTAATGATCTTTATAAGACATCTGGTTCTTACTTCAGGGCCATATTAATTTAAAATCGCCCACTCGTTCCTCTTAAATAAGACATCTCGATGGGTTAATTACTAATCAGCCCATGATCATAACANAACTGAGGAGGGG	&"&""&&(""("(""&&"""+&(((("*01('&&&(7L971.)((+183:;MVSWWCOV@=W=RH>?=7TTA>GLVHFCRTLKOOBO<Y[YYUUYYOUUUWYYOU[XGX[UWWUY[UYO[YOUXXYYUX[YWWXXOOW[YUWXXUWW[GOX[OQWYUW[WWWWXYYYYYWE[TXFHO[X[OOX[YYUXOXWV[OQWYWW[XU[XXW[UW[WXUYXWW[[[W[WY[XVWYY[[YXX[OOXX[X[WWX[[[X[XXYWY[YWX[XTLHXXXBTHHH[YVWQWYYW[YYYYYYWY[YY[XXWXXUWYX[[[UY[YYWXX[WGXX[[YYWYXYYOWX[MTFTODXXOVXOTXTXLUXY[XGOO>UOO[D@XMTVYY[X[XMVJ>XV[R[[VXUXXVXVVVVTX[XGXYRXTLTCXMQBV[V[YYYYVVERVCKGVVKVVIVVR:LVPPYYYYYPVRVVQVIGVYQWOOJVOUYYVYRUVRU[VVUP[PPRPDKQUC<NQCADNQPEQPENQHNAMPH=LPIPDNQBIPQJLP[9M[[LPY?NDEBJLPUJIY[GEL[PFPSJFISDGLAOSPUP[NJMYUUOIA">8CE?I;C&&&(&	AS:i:897	XN:i:0	XM:i:13	XO:i:0	XG:i:0	NM:i:13	MD:Z:60T69G11T14T5C97C0C2C3A10T31T0C174A11	YT:Z:UU
