# Supplementary material for: PHFinder: assisted detection of point heteroplasmy in Sanger sequencing chromatograms
Source: PeerJ. 2023 Sep 19;11:e16028. doi: 10.7717/peerj.16028 (PMC10516101; doi:10.7717/peerj.16028)
Supplement: Supplemental Information 1 [file peerj-11-16028-s001.zip › Data_Repository/MN028/5499_22.fastq]

@5499_22
TMMYMWYYKGMMMSCAAAGCTGAATTCTACATAAACTATTCCCTGAAAAATGTATATTGTACAATAACCACAGGGCCWCAGTACTATGTCCGTATTGAAAATAGCTCATTCCATTACATACCATTATGTAATTCGTGCATGTATGTATTACCACATAACCAACTGATAGCATCTTCCATGAGTATGTATAATCGTGCATTCAATTATTTTCACTACGAGCAGTTAAAGCTCGTATTAAATTTTATTAATTTTACATATTACATAATATGTATTAATAATACAATAGTACATGTCCTTACAAATTCCCAGGTTTATTTAAATCAAATGATTCCTATGGCCGCTCCATTAGATCACGAGCTTAACTAGCATGCCGCGTGAAACCAGCAACCCGCTTGGCAGGGATCCCTCTTCTCGCACCGGGCCCATCAATCGTGGGGGTAGCTATTTAATGATCTTTATAAGACATCTGGTTCTTACTTCAGGGCCATATTAATTTAAAATCGCCCACTCGTTCCTCTTAAATAAGACATCTCGATGGGTTAATTACTAATCAGCCCATGATCATACAA
+
'""""""""&"""")'%')-,2(%%'/.879=3;BF:GXXXA@MQ-,-AM;XDGQ@QDQQX;8XXXQXC8XAIXX:D"XMXEXXXEXXXXXXXXXXQQXXXXXJJXBE>XX:6MXMM=QXXXXMXXQXXXXXXXQXXXXXX@<?FINXXXXXXXQXXQQQ;QAQQQXXJXXXXXXXXX@XQ@INXXXXXXXQXMXXXXXXXXXXXXXQXXXXXXXX6QMMXFMXEXQMMQJJXXXXQHJMQ;9746;XQXXXXXXXXXFXXXXXXMXXXXXXXXXXXXXXXXXQQMXXXXXXXNXAXXX:DDQXMD?;DXGL@MBDXXXXXXXBX?MB8HLX>XXQQDXXXXXX@XXXMXAXXXXXQQXXXXXXXXQX3AXXXXXXXXXXXXKADXXXXXXXXXDXXXBX;3@NXXXXXXXXXNXX8XXXXXXXXXXX1XXXAXXHHXXXNXXKXNKNKAXX?KXXXLN3X@XFFXXXXXXXNXBNEXH?H4XXXICXXX9X=>XGGKHGXX?FX7I;XXLXXXBFLX4B?F@?X3X8:FNXLN8B?H<B@:76?F<<?76@?8:>7;<N86A++*%&%
