# Supplementary material for: PHFinder: assisted detection of point heteroplasmy in Sanger sequencing chromatograms
Source: PeerJ. 2023 Sep 19;11:e16028. doi: 10.7717/peerj.16028 (PMC10516101; doi:10.7717/peerj.16028)
Supplement: Supplemental Information 1 [file peerj-11-16028-s001.zip › Data_Repository/MN028/5499_22.sam]

@HD	VN:1.0	SO:unsorted
@SQ	SN:Humpback	LN:500
@PG	ID:bowtie2	PN:bowtie2	VN:2.3.4.1	CL:"/usr/bin/bowtie2-align-s --wrapper basic-0 --local --quiet -q ./MN028/5499_22.fastq -x Mn_mt_CR -S ./MN028/5499_22.sam"
5499_22	0	Humpback	1	42	50S500M19S	*	0	0	TNNNNNNNNGNNNNCAAAGCTGAATTCTACATAAACTATTCCCTGAAAAATGTATATTGTACAATAACCACAGGGCCNCAGTACTATGTCCGTATTGAAAATAGCTCATTCCATTACATACCATTATGTAATTCGTGCATGTATGTATTACCACATAACCAACTGATAGCATCTTCCATGAGTATGTATAATCGTGCATTCAATTATTTTCACTACGAGCAGTTAAAGCTCGTATTAAATTTTATTAATTTTACATATTACATAATATGTATTAATAATACAATAGTACATGTCCTTACAAATTCCCAGGTTTATTTAAATCAAATGATTCCTATGGCCGCTCCATTAGATCACGAGCTTAACTAGCATGCCGCGTGAAACCAGCAACCCGCTTGGCAGGGATCCCTCTTCTCGCACCGGGCCCATCAATCGTGGGGGTAGCTATTTAATGATCTTTATAAGACATCTGGTTCTTACTTCAGGGCCATATTAATTTAAAATCGCCCACTCGTTCCTCTTAAATAAGACATCTCGATGGGTTAATTACTAATCAGCCCATGATCATACAA	'""""""""&"""")'%')-,2(%%'/.879=3;BF:GXXXA@MQ-,-AM;XDGQ@QDQQX;8XXXQXC8XAIXX:D"XMXEXXXEXXXXXXXXXXQQXXXXXJJXBE>XX:6MXMM=QXXXXMXXQXXXXXXXQXXXXXX@<?FINXXXXXXXQXXQQQ;QAQQQXXJXXXXXXXXX@XQ@INXXXXXXXQXMXXXXXXXXXXXXXQXXXXXXXX6QMMXFMXEXQMMQJJXXXXQHJMQ;9746;XQXXXXXXXXXFXXXXXXMXXXXXXXXXXXXXXXXXQQMXXXXXXXNXAXXX:DDQXMD?;DXGL@MBDXXXXXXXBX?MB8HLX>XXQQDXXXXXX@XXXMXAXXXXXQQXXXXXXXXQX3AXXXXXXXXXXXXKADXXXXXXXXXDXXXBX;3@NXXXXXXXXXNXX8XXXXXXXXXXX1XXXAXXHHXXXNXXKXNKNKAXX?KXXXLN3X@XFFXXXXXXXNXBNEXH?H4XXXICXXX9X=>XGGKHGXX?FX7I;XXLXXXBFLX4B?F@?X3X8:FNXLN8B?H<B@:76?F<<?76@?8:>7;<N86A++*%&%	AS:i:882	XN:i:0	XM:i:16	XO:i:0	XG:i:0	NM:i:16	MD:Z:27A32T36C23C8G11T20C84T12C0C2C13C0T31T0C174A11	YT:Z:UU
