# Supplementary material for: PHFinder: assisted detection of point heteroplasmy in Sanger sequencing chromatograms
Source: PeerJ. 2023 Sep 19;11:e16028. doi: 10.7717/peerj.16028 (PMC10516101; doi:10.7717/peerj.16028)
Supplement: Supplemental Information 1 [file peerj-11-16028-s001.zip › Data_Repository/MN060/4744_46.sam]

@HD	VN:1.0	SO:unsorted
@SQ	SN:Humpback	LN:500
@PG	ID:bowtie2	PN:bowtie2	VN:2.3.4.1	CL:"/usr/bin/bowtie2-align-s --wrapper basic-0 --local --quiet -q ./MN060/4744_46.fastq -x Mn_mt_CR -S ./MN060/4744_46.sam"
4744_46	0	Humpback	1	42	56S337M1I27M2I136M31S	*	0	0	TCAATCCCACATCCGGCACCCAAAGCTGAATTCTACATAAACTATTCCCTGAAAAATGTATATTGTACAATAACCACAGGGCCACAGTACTATGTCCGTATTGAAAATAGCTCATTTCATTACATACCATTATGTAACTCGTGCATGTATGTACTACCACATAACCAACTGATAGCACTTTCCATGAGTATGTATAATTGTGCATTCAATTATTCTCACCACGAGCAGTTAAAGCCCGTATTAAATTTTATTAATTTTACATATTACATAATATGTATTAATAATACAATAGTACGTGTCCTTATAAATTCCCGGGCTCATCTAAGTCAAATGATCTCTATGGCCGCTCCATTAGATCACGAGCTTAACTAGCATGCCGCGTGAAACCAGCAACCCCGCTTGGCAGGGATCCCTCTTCTCGCACACCGGGCCCATTAATCGTGGGGGTAGCTATTTAATGATCTTTATAAGACATCTGGTTCTTACTTCAGGGCCATATTAATTTAAAATCGCCCACTCGTTCCTCTTAAATAAGACATCTCGATGGATTAATTACTAATCAGCCCATGATCATAACATAAACTGAAGGA	&$%%('('&&%&&'&&'(+,)&(+++PZP,0Z^UVH<L^^^^H^P^^^^^^@^^^<9G<^RRR^DX^X^^^^^^^^^\^^^^^^^^^^^^^^\^^^^^^^^^^^^^^^^^^^^^^^^\^^^^^^^^^^^^^^^^^^^^^^^^^^^^^^^\^^^^^^^^^^^^^^^^^^^^^\^^^^^^^^^\^^^^^^^^\^^^^^^^^^^^^^^^^^^^^^^^^^^^^^^^\^\\^\^^^^^^^^^^^^^^^^^^^^^^^^^^^^^^^^^^^^^^^^^^^U^X^X^^^^^F:8=>F>L=J;,<20431:AJRXS^^^^^RLF=RF;=FDRSRX^R^FXSXP^PPSUVSSP^^V^LPUSSD^P^<S:HLISSBANGIGDDC898*=/.,2N+958;/90)1-=<;A4B<G=PC=PGP<?<PPKPVZVSND/1264-8?<G=KBDNSVVZVZGZZZZPUVUVUSVPVVQELVLVZZONVFZ5ZKFZVVZUZOPZFSGUVUFSZUCJCUKUFTFKVDNVVUFZKVBGIUUVIVAQIDMV/OVBBVT.VCAQVVBI@QTBC??<>LF@E?LHCMH>AM>>@LEBJFE@EEDC@T>CP5><B>,	AS:i:888	XN:i:0	XM:i:13	XO:i:2	XG:i:3	NM:i:16	MD:Z:81T40C7G27T20T59A17A2T0C7A42T0C62C123	YT:Z:UU
