# Supplementary material for: PHFinder: assisted detection of point heteroplasmy in Sanger sequencing chromatograms
Source: PeerJ. 2023 Sep 19;11:e16028. doi: 10.7717/peerj.16028 (PMC10516101; doi:10.7717/peerj.16028)
Supplement: Supplemental Information 1 [file peerj-11-16028-s001.zip › Data_Repository/MN060/4744_46.fastq]

@4744_46
TCAATCCCACATCCGGCACCCAAAGCTGAATTCTACATAAACTATTCCCTGAAAAATGTATATTGTACAATAACCACAGGGCCACAGTACTATGTCCGTATTGAAAATAGCTCATTTCATTACATACCATTATGTAACTCGTGCATGTATGTACTACCACATAACCAACTGATAGCACTTTCCATGAGTATGTATAATTGTGCATTCAATTATTCTCACCACGAGCAGTTAAAGCCCGTATTAAATTTTATTAATTTTACATATTACATAATATGTATTAATAATACAATAGTACGTGTCCTTATAAATTCCCGGGCTCATCTAAGTCAAATGATCTCTATGGCCGCTCCATTAGATCACGAGCTTAACTAGCATGCCGCGTGAAACCAGCAACCCCGCTTGGCAGGGATCCCTCTTCTCGCACACCGGGCCCATTAATCGTGGGGGTAGCTATTTAATGATCTTTATAAGACATCTGGTTCTTACTTCAGGGCCATATTAATTTAAAATCGCCCACTCGTTCCTCTTAAATAAGACATCTCGATGGATTAATTACTAATCAGCCCATGATCATAACATAAACTGAAGGA
+
&$%%('('&&%&&'&&'(+,)&(+++PZP,0Z^UVH<L^^^^H^P^^^^^^@^^^<9G<^RRR^DX^X^^^^^^^^^\^^^^^^^^^^^^^^\^^^^^^^^^^^^^^^^^^^^^^^^\^^^^^^^^^^^^^^^^^^^^^^^^^^^^^^^\^^^^^^^^^^^^^^^^^^^^^\^^^^^^^^^\^^^^^^^^\^^^^^^^^^^^^^^^^^^^^^^^^^^^^^^^\^\\^\^^^^^^^^^^^^^^^^^^^^^^^^^^^^^^^^^^^^^^^^^^^U^X^X^^^^^F:8=>F>L=J;,<20431:AJRXS^^^^^RLF=RF;=FDRSRX^R^FXSXP^PPSUVSSP^^V^LPUSSD^P^<S:HLISSBANGIGDDC898*=/.,2N+958;/90)1-=<;A4B<G=PC=PGP<?<PPKPVZVSND/1264-8?<G=KBDNSVVZVZGZZZZPUVUVUSVPVVQELVLVZZONVFZ5ZKFZVVZUZOPZFSGUVUFSZUCJCUKUFTFKVDNVVUFZKVBGIUUVIVAQIDMV/OVBBVT.VCAQVVBI@QTBC??<>LF@E?LHCMH>AM>>@LEBJFE@EEDC@T>CP5><B>,
