# Supplementary material for: PHFinder: assisted detection of point heteroplasmy in Sanger sequencing chromatograms
Source: PeerJ. 2023 Sep 19;11:e16028. doi: 10.7717/peerj.16028 (PMC10516101; doi:10.7717/peerj.16028)
Supplement: Supplemental Information 1 [file peerj-11-16028-s001.zip › Data_Repository/MN079/4617_96.fastq]

@4617_96
GGGTCGTCACATCAGCACCCAAAGCTGAATTCTACATAAACTATTCCCTGAAAAATGTATATTGTACAATAACCACAGGGCCACAGTACTATGTCCGTATTGAAAATAGCTCATTCCATTACATACCATTATGTAATTCGTGCATGTATGTACTACCACATAACCAACTGATAGCATCTTCCATGAGTATGTATAATCGTGCATTCAATTATTTTCACTACGAGCAGTTAAAGCTCGTATTAAATTTTATTAATTTTACATATTACATAATATGTATTAATAATACAATAGTACATGTCCTTATAAATTCCCAGGTTTATTTAAATCAAATGATCCCTATGGCCGCTCCATTAGATCACGAGCTTAACTAGCATGCCGCGTGAAACCAGCAACCCGCTTGGCAGGGATCCCTCTTCTCGCACCGGGCCCATCAATCGTGGGGGTAGCTATTTAATGATCTTTATAAGACATCTGGTTCTTACTTCAGGGCCATATTAATTTAAAATCGCCCACTCGTTCCTCTTAAATAAGACATCTCGATGGGTTAATTACTAATCAGCCCATGATCATAACAAAAACTGAAGGG
+
#""%%%&'%'%7,(>,,7021,LZSVVO1?^PSSH2SS^F^XX^^X^^^^P^X^^FI\\^^\^\^^^\^^^R\LEDEN\\\^\^\\^^^^^^^^^^^^^^^^^^^^^^\\\X\\^\X\^^^^\^^^^\^\^^^^^\^^^^\\^^^^\U\\\\^\\\\J\U\XX^^\^\\\^^^\\^^XX^^^^^^^^\^^^^^^^^^^\\^\\^^^\^^^^^^\\\\\\\^U^\\\U\\\\?E\XEL\\^^^\^^\\\\\\\UXMX^^^\^^^^^^^\\^^^^^^^^\^\^^^^\^^^^^\^^^^^^^^^^^^^\^\\^^^^^\^^\^^^^\\^^^^^^^\^^\^^^^^^^^\^\\^^^^^^\X^^^^^\\^^^\^\\^^\\^\\^^^^^^^\^^^^^^^^^^^^^^^\^^\\\^\\^^^^^^^^^^^^^^^^^^^^^^^^^^X^^XX^^^XX^^^^XX^XXX^^^^^^^^^^^X^R^XX^^^^^^^^XXXXXX^^X^^^^^^^^X^^^FS^^^^V^LV^VVVV^LVV^SVVVPVV^S^^K^UV^^VSS^^^P^V^^^^^^^^^^^^^P^ZPPVZOVVVV465+&()+5=1('1)%
