# Supplementary material for: PHFinder: assisted detection of point heteroplasmy in Sanger sequencing chromatograms
Source: PeerJ. 2023 Sep 19;11:e16028. doi: 10.7717/peerj.16028 (PMC10516101; doi:10.7717/peerj.16028)
Supplement: Supplemental Information 1 [file peerj-11-16028-s001.zip › Data_Repository/MN079/4617_96.sam]

@HD	VN:1.0	SO:unsorted
@SQ	SN:Humpback	LN:500
@PG	ID:bowtie2	PN:bowtie2	VN:2.3.4.1	CL:"/usr/bin/bowtie2-align-s --wrapper basic-0 --local --quiet -q ./MN079/4617_96.fastq -x Mn_mt_CR -S ./MN079/4617_96.sam"
4617_96	0	Humpback	1	42	55S500M31S	*	0	0	GGGTCGTCACATCAGCACCCAAAGCTGAATTCTACATAAACTATTCCCTGAAAAATGTATATTGTACAATAACCACAGGGCCACAGTACTATGTCCGTATTGAAAATAGCTCATTCCATTACATACCATTATGTAATTCGTGCATGTATGTACTACCACATAACCAACTGATAGCATCTTCCATGAGTATGTATAATCGTGCATTCAATTATTTTCACTACGAGCAGTTAAAGCTCGTATTAAATTTTATTAATTTTACATATTACATAATATGTATTAATAATACAATAGTACATGTCCTTATAAATTCCCAGGTTTATTTAAATCAAATGATCCCTATGGCCGCTCCATTAGATCACGAGCTTAACTAGCATGCCGCGTGAAACCAGCAACCCGCTTGGCAGGGATCCCTCTTCTCGCACCGGGCCCATCAATCGTGGGGGTAGCTATTTAATGATCTTTATAAGACATCTGGTTCTTACTTCAGGGCCATATTAATTTAAAATCGCCCACTCGTTCCTCTTAAATAAGACATCTCGATGGGTTAATTACTAATCAGCCCATGATCATAACAAAAACTGAAGGG	#""%%%&'%'%7,(>,,7021,LZSVVO1?^PSSH2SS^F^XX^^X^^^^P^X^^FI\\^^\^\^^^\^^^R\LEDEN\\\^\^\\^^^^^^^^^^^^^^^^^^^^^^\\\X\\^\X\^^^^\^^^^\^\^^^^^\^^^^\\^^^^\U\\\\^\\\\J\U\XX^^\^\\\^^^\\^^XX^^^^^^^^\^^^^^^^^^^\\^\\^^^\^^^^^^\\\\\\\^U^\\\U\\\\?E\XEL\\^^^\^^\\\\\\\UXMX^^^\^^^^^^^\\^^^^^^^^\^\^^^^\^^^^^\^^^^^^^^^^^^^\^\\^^^^^\^^\^^^^\\^^^^^^^\^^\^^^^^^^^\^\\^^^^^^\X^^^^^\\^^^\^\\^^\\^\\^^^^^^^\^^^^^^^^^^^^^^^\^^\\\^\\^^^^^^^^^^^^^^^^^^^^^^^^^^X^^XX^^^XX^^^^XX^XXX^^^^^^^^^^^X^R^XX^^^^^^^^XXXXXX^^X^^^^^^^^X^^^FS^^^^V^LV^VVVV^LVV^SVVVPVV^S^^K^UV^^VSS^^^P^V^^^^^^^^^^^^^P^ZPPVZOVVVV465+&()+5=1('1)%	AS:i:904	XN:i:0	XM:i:12	XO:i:0	XG:i:0	NM:i:12	MD:Z:60T60C8G11T20C97C0C2C14T31T0C174A11	YT:Z:UU
