# Supplementary material for: PHFinder: assisted detection of point heteroplasmy in Sanger sequencing chromatograms
Source: PeerJ. 2023 Sep 19;11:e16028. doi: 10.7717/peerj.16028 (PMC10516101; doi:10.7717/peerj.16028)
Supplement: Supplemental Information 1 [file peerj-11-16028-s001.zip › Data_Repository/MN018/5994_8.fastq]

@5994_8
CCCYYCCYTAAGACTCAAGGGAAGAAGTATTACACTCCCMCCAYCAGCACCCAAAGCTGAAATTCTACATAAACTATTCCCTGAAAAATGTATATTGTACAATAACCACAGGGCCACAGTACTATGTCCGTATTGAAAATAGCTCATTCCATTACATACCGTTATGTAATTCGTGCATGTATGTACTACCACATAACCAACTGATAGCATCTTCCATGAGTATGKATAATCGTGCATTCAATTATTTTCACTACGAGCAGTTAAAGCTCGTATTAAATTTTATTAATTTTACATATTACATAATATGTATTAATAATACAATAGTACATGTCCTTATAAATTCCCAGGTTTATTTAAATCAAATGATCCCTATGGCCGCTCCATTAGATCACGAGCTTAACTASCATGCCGCGTGAAACCAGCAACCCGCTTGGCAGGGATCCYTCTTYTCGCMCCGGGCCCATCAATCGTGGGGGTAGCTATTTAATGATCTTTATAAGACATCTGGWWMKTACTTCAGGGCCATATYAATTTAAAATCGCCCACTCGTCCTCTAAWAAGACMWCYCSAKGGKWWWWWC
+
$""""""*("*")".""2-,00")'+'+.2-,0B<@X098:1-XK6845<8">;=8XQFXLM?.23-2""""7214?959=A=MB<;;8C=6I=;LDC7=68;5JCA@@:;66;87668:98==5J">@7>#;<47">@?=ED@BE@C6958@;;8A99>8?879;:99<:8=>9J"55?F@?E<II@78=8@A>9@;Q?QEFM=@@<E;;C@;;=A7ANLXIME@QHM@E;<A8;;:868@MJJ5H:F@97=A==I8QI9F6:5584:@;8AM;FMF3B4;@:D;XCI><D<?99;56=<<=4@6FI7IC4Q9:B<=<IFDD7=FBBD9:C8;77F5B<C9:65X=:@7547<<"@4@;>6>87A=@=387G@Q=X;7+7=@66>;=:FM94=8?<L:?;?4LI?>73;33669777*%AG:;?X:::;=4748GB=;EIGKL>@7=;FH0GA?696,+67II=XL6=876:CII=5F<K9?C4F8LEL;2IXXXX<:IXAA:6ICIX7FCLG9FBL/N79,'.9:?F427A3@6"5B>#78-?7:L6>F:FIX;KF/4L48;>?,.((*7#:F""172
