# Supplementary material for: PHFinder: assisted detection of point heteroplasmy in Sanger sequencing chromatograms
Source: PeerJ. 2023 Sep 19;11:e16028. doi: 10.7717/peerj.16028 (PMC10516101; doi:10.7717/peerj.16028)
Supplement: Supplemental Information 1 [file peerj-11-16028-s001.zip › Data_Repository/MN018/5981_54.fastq]

@5981_54
TMMWMWWYMSMMCCCAAAGSTGAAWTCTACATAAACTATTCCCTGAAAAATGTATATTGTACAATAACCACASGKYCACAGTACTATGTCCGTATTGAAAATAGCTCATTCCATTACATACCATTATGTAATTCGTGCATGTATGTACTACCACATAACCAACTGATAGCATCTTCCATGAGTATGTATAATCGTGCATTCAATTATTTTCACTACGAGCAGTTAAAGCTCGTATTAAATTTTATTAATTTTACATATTACATAATATGTATTAATAATACAATAGTACATGTCCTTATAAATTCCCAGGTTTATTTAAATCAAATGATCCCTATGGCCGCTCCATTAGATCACGAGCTTAACTAGCATGCCGCGTGAAACCAGCAACCCGCTTGGCAGGGATCCCTCTTCTCGCACCGGGCCCATCAATCGTGGGGGTAGCTATTTAATGATCTTTATAAGACATCTGGTTCTTACTTCAGGGCCATATTAATTTAAAATCGCCCACTCGTTCCTCTTAAATAAGACATCTCGATGGKTTAATTACTAATCAGCCCATGATCATAACATAACTGAAGR
+
$""""""""""")((*(),"*-*'"/:>;416:X?F7IXXX@?BX,-((10XGI?;7794M87BXXXX<=::"5""=4<4ICQXXXXXXMMIBICJMCIDIXX=MXEQDXIC:C;>:4A>CECCXXJQEMNMMF7;M@FEE9<@E7<D:=@@<=9;ELMX;@<AEXFM9DLIMHMJIIXXQJQXCMJLJI<9?69L@CIL;5@ADA<DLI==D@ID<M<@A;@DA>D<:>=9IXIML:@=>C=A=;M@JXXXMXIHIG?MCXNLICMCXIIQMXXXXIFIIFIXXDMXQNXXXLIFMMFLILIQGD===B=@@B@BQEE=@?;>>;@;48;H@XING=MFNLIB:>BXB?8XGGBX@XXXXNLQ?;;C9G9?4;XMQLLF6?8=868>=>=XXXX;8=;K;?<GKKKXAKKGKF@F>IFGK8;>8@=D)6=83BNIL8<;27;L?;L;31XB4??8=948F6X9<CLIX?5=L9NG::C:3,7-+H9KIG:IC:=9FFL<2G;3L56C@F?EKBNCIB16L11XL4719BIEE?9;CX":FF6<:??:<I<F@A=NI=;F61>:97?2/8X@:737-+"
