# Supplementary material for: PHFinder: assisted detection of point heteroplasmy in Sanger sequencing chromatograms
Source: PeerJ. 2023 Sep 19;11:e16028. doi: 10.7717/peerj.16028 (PMC10516101; doi:10.7717/peerj.16028)
Supplement: Supplemental Information 1 [file peerj-11-16028-s001.zip › Data_Repository/MN018/5994_8.sam]

@HD	VN:1.0	SO:unsorted
@SQ	SN:Humpback	LN:500
@PG	ID:bowtie2	PN:bowtie2	VN:2.3.4.1	CL:"/usr/bin/bowtie2-align-s --wrapper basic-0 --local --quiet -q ./MN018/5994_8.fastq -x Mn_mt_CR -S ./MN018/5994_8.sam"
5994_8	0	Humpback	1	41	88S461M1D6M2D18M7S	*	0	0	CCCNNCCNTAAGACTCAAGGGAAGAAGTATTACACTCCCNCCANCAGCACCCAAAGCTGAAATTCTACATAAACTATTCCCTGAAAAATGTATATTGTACAATAACCACAGGGCCACAGTACTATGTCCGTATTGAAAATAGCTCATTCCATTACATACCGTTATGTAATTCGTGCATGTATGTACTACCACATAACCAACTGATAGCATCTTCCATGAGTATGNATAATCGTGCATTCAATTATTTTCACTACGAGCAGTTAAAGCTCGTATTAAATTTTATTAATTTTACATATTACATAATATGTATTAATAATACAATAGTACATGTCCTTATAAATTCCCAGGTTTATTTAAATCAAATGATCCCTATGGCCGCTCCATTAGATCACGAGCTTAACTANCATGCCGCGTGAAACCAGCAACCCGCTTGGCAGGGATCCNTCTTNTCGCNCCGGGCCCATCAATCGTGGGGGTAGCTATTTAATGATCTTTATAAGACATCTGGNNNNTACTTCAGGGCCATATNAATTTAAAATCGCCCACTCGTCCTCTAANAAGACNNCNCNANGGNNNNNNC	$""""""*("*")".""2-,00")'+'+.2-,0B<@X098:1-XK6845<8">;=8XQFXLM?.23-2""""7214?959=A=MB<;;8C=6I=;LDC7=68;5JCA@@:;66;87668:98==5J">@7>#;<47">@?=ED@BE@C6958@;;8A99>8?879;:99<:8=>9J"55?F@?E<II@78=8@A>9@;Q?QEFM=@@<E;;C@;;=A7ANLXIME@QHM@E;<A8;;:868@MJJ5H:F@97=A==I8QI9F6:5584:@;8AM;FMF3B4;@:D;XCI><D<?99;56=<<=4@6FI7IC4Q9:B<=<IFDD7=FBBD9:C8;77F5B<C9:65X=:@7547<<"@4@;>6>87A=@=387G@Q=X;7+7=@66>;=:FM94=8?<L:?;?4LI?>73;33669777*%AG:;?X:::;=4748GB=;EIGKL>@7=;FH0GA?696,+67II=XL6=876:CII=5F<K9?C4F8LEL;2IXXXX<:IXAA:6ICIX7FCLG9FBL/N79,'.9:?F427A3@6"5B>#78-?7:L6>F:FIX;KF/4L48;>?,.((*7#:F""172	AS:i:828	XN:i:0	XM:i:28	XO:i:2	XG:i:3	NM:i:31	MD:Z:60T11A48C8G5T5T20C97C0C2C14T31T0C1G39C4C4A54T0T0C0T16T20^T6^TA2T5A0T1T1G1T2	YT:Z:UU
