# Supplementary material for: PHFinder: assisted detection of point heteroplasmy in Sanger sequencing chromatograms
Source: PeerJ. 2023 Sep 19;11:e16028. doi: 10.7717/peerj.16028 (PMC10516101; doi:10.7717/peerj.16028)
Supplement: Supplemental Information 1 [file peerj-11-16028-s001.zip › Data_Repository/MN066/4661_37.fastq]

@4661_37
CCGGGCTCGCACATGACGCAATCAAGCTGAATTCTACATAAACTATTCCCTGAAAAATGTATATTGTACAATAACCACAGGGCCACAGTACTATGTCCGTATTGAAAATAGCTCATTTCATTACATACCATTATGTAATTCGTGCATGTATGTACTACCACATAACCAACTGATAGCACTTTCCATGAGTATGTATAATTGTGCATTCAATTATTCTCACCACGAGCAGTTAAAGCCCGTATTAAATTTTATTAATTTTACATATTACATAATATGTATTAATAATACAATAGTACATGTCCTTATAAATTCCCAGGCTCATCTAAGTCAAATGATCTCTATGGCCGCTCCATTAGATCACGAGCTTAACTAGCATGCCGCGTGAAACCAGCAACCCGCTTGGCAGGGATCCCTCTTCTCGCACCGGGCCCATTAATCGTGGGGGTAGCTATTTAATGATCTTTATAAGACATCTGGTTCTTACTTCAGGGCCATATTAATTTAAAATCGCCCACTCGTTCCTCTTAAATAAGACATCTCGATGGGTTAATTACTAATCAGCCCATGATCATAACATAACTGAGGAGGG
+
'%%'(%%%&%&%&'%(%&%%&&%%%,&(+0&*1HSHBCUDA27.--5057>XF^^^GEL?\\^\\\^^^^^\X\^^^^\\^\\\^^^^^^^^^^X\\\^^\\^^^^^^^\^^^^^^^^^^^^^^^^^^^^^^^^\URU=\U\\^^^^^^^^^^^^^^^^^^^^^^^^^^^^X\^^\^^^^^^^^^^^^^^^^\\^^^^^^^^^^^^^^^^^^^^^^^^^^^^^^^^^^^\^^^^^^\X\^^^^^^^^^\X\^^^^\XXX^^\\^^^^^^^^^^^^^^^^^^^^^^^^^^^^^\^^^^^^^^^^^^^^^^^\X\^^^^\^\\^^\\^\^\^^^^^^\\\\\\\\^\\\\^^^^^^^\^^\\\\^^^^^^^^^^\^\\^^\\\\\^^\\\\\R\\^^^^\^^\^\LUR^XRXXXXX^^^^^^X^^^^X^^UXXUXXXXXX^^^^^^^XXXX^^^XXX^X^^^^^^^^^^^^^^^^XXX^SXXSSXSS^VSL^VSPSSUVPVUSSSSSS^^^VVVSSVVVHSSSSSUVV^^^PP^P^^P^^VVKPV^^VPHPUPVVVVVVVZVPZVUVPPPPVVVVVVIP@9PPLP:V+%)&
