# Supplementary material for: PHFinder: assisted detection of point heteroplasmy in Sanger sequencing chromatograms
Source: PeerJ. 2023 Sep 19;11:e16028. doi: 10.7717/peerj.16028 (PMC10516101; doi:10.7717/peerj.16028)
Supplement: Supplemental Information 1 [file peerj-11-16028-s001.zip › Data_Repository/MN066/5101_3.fastq]

@5101_03
CCCCATCGCACCAAAGCTGAATTCTACATAAACTATTCCCTGAAAAATGTATATTGTACAATAACCACAGGGCCACAGTACTATGTCCGTATTGAAAATAGCTCATTTCATTACATACCATTATGTAATTCGTGCATGTATGTACTACCACATAACCAACTGATAGCACTTTCCATGAGTATGTATAATTGTGCATTCAATTATTCTCACCACGAGCAGTTAAAGCCCGTATTAAATTTTATTAATTTTACATATTACATAATATGTATTAATAATACAATAGTACATGTCCTTATAAATTCCCAGGCTCATCTAAGTCAAATGATCTCTATGGCCGCTCCATTAGATCACGAGCTTAACTAGCATGCCGCGTGAAACCAGCAACCCGCTTGGCAGGGATCCCTCTTCTCGCACCGGGCCCATTAATCGTGGGGGTAGCTATTTAATGATCTTTATAAGACATCTGGTTCTTACTTCAGGGCCATATTAATTTAAAATCGCCCACTCGTTCCTCTTAAATAAGACATCTCGATGGGTTAATTACTAATCAGCCCATGATCATAAAAAAAMTTWAAGAGAGGG
+
(&&&&&&(&&(&&&(+9-<[(.PIBAB5BHQMR@HAVUYH[HWWCO==W=LGYWVW[UGCXYYYXAMUMXWWOWHYYWWWWWYY[[YYY[YUXXU[[WWWWX[UYPYYWWUW[YUYYYWWYW[WYGCC:F>XXXX[O[XVWYYYWWYYWWXWXXXYWO[XYWWY[[XXW[[X[WUYWWUYYWWYYY[YUXWWWX[Y[WXYYXYW[[[WYYWY[OWWYY[[Y[[XWYXX[XXWX[XXX[[X[WWX[XX[X[TX[[YD[XX[XX[XWW[YWX[YY[YYYXX[[XXXY[XWXYY[XXX[Y[XX[[XYU[T[XXYYYWX[VXYYXYUWWUY[[Y[YVWV[YYY[YVYYY[WWY[UVWV[[YYWYYUVYYEWY[[[WUWW[YYYUY[V[W[OVYYLWGRHHGBH@VVORVYY[[YL[[C[YYY[YYYYM[QUUUUUYY[NU[YYYLQQP[[QTYQQ[[PYYQT[T[[Q[[UNSU[RIUHLUY[BNQEC>PPQAMIBRBQ[UYQQAG[<UGUULQOQPPQU8[YYPYTETLENU[J[AYNPINENNAI[UFYNMPNDYYBBBL=7AB**')&)11",'"(:;+-898+
