# Supplementary material for: PHFinder: assisted detection of point heteroplasmy in Sanger sequencing chromatograms
Source: PeerJ. 2023 Sep 19;11:e16028. doi: 10.7717/peerj.16028 (PMC10516101; doi:10.7717/peerj.16028)
Supplement: Supplemental Information 1 [file peerj-11-16028-s001.zip › Data_Repository/MN066/4661_37.sam]

@HD	VN:1.0	SO:unsorted
@SQ	SN:Humpback	LN:500
@PG	ID:bowtie2	PN:bowtie2	VN:2.3.4.1	CL:"/usr/bin/bowtie2-align-s --wrapper basic-0 --local --quiet -q ./MN066/4661_37.fastq -x Mn_mt_CR -S ./MN066/4661_37.sam"
4661_37	0	Humpback	1	42	57S500M32S	*	0	0	CCGGGCTCGCACATGACGCAATCAAGCTGAATTCTACATAAACTATTCCCTGAAAAATGTATATTGTACAATAACCACAGGGCCACAGTACTATGTCCGTATTGAAAATAGCTCATTTCATTACATACCATTATGTAATTCGTGCATGTATGTACTACCACATAACCAACTGATAGCACTTTCCATGAGTATGTATAATTGTGCATTCAATTATTCTCACCACGAGCAGTTAAAGCCCGTATTAAATTTTATTAATTTTACATATTACATAATATGTATTAATAATACAATAGTACATGTCCTTATAAATTCCCAGGCTCATCTAAGTCAAATGATCTCTATGGCCGCTCCATTAGATCACGAGCTTAACTAGCATGCCGCGTGAAACCAGCAACCCGCTTGGCAGGGATCCCTCTTCTCGCACCGGGCCCATTAATCGTGGGGGTAGCTATTTAATGATCTTTATAAGACATCTGGTTCTTACTTCAGGGCCATATTAATTTAAAATCGCCCACTCGTTCCTCTTAAATAAGACATCTCGATGGGTTAATTACTAATCAGCCCATGATCATAACATAACTGAGGAGGG	'%%'(%%%&%&%&'%(%&%%&&%%%,&(+0&*1HSHBCUDA27.--5057>XF^^^GEL?\\^\\\^^^^^\X\^^^^\\^\\\^^^^^^^^^^X\\\^^\\^^^^^^^\^^^^^^^^^^^^^^^^^^^^^^^^\URU=\U\\^^^^^^^^^^^^^^^^^^^^^^^^^^^^X\^^\^^^^^^^^^^^^^^^^\\^^^^^^^^^^^^^^^^^^^^^^^^^^^^^^^^^^^\^^^^^^\X\^^^^^^^^^\X\^^^^\XXX^^\\^^^^^^^^^^^^^^^^^^^^^^^^^^^^^\^^^^^^^^^^^^^^^^^\X\^^^^\^\\^^\\^\^\^^^^^^\\\\\\\\^\\\\^^^^^^^\^^\\\\^^^^^^^^^^\^\\^^\\\\\^^\\\\\R\\^^^^\^^\^\LUR^XRXXXXX^^^^^^X^^^^X^^UXXUXXXXXX^^^^^^^XXXX^^^XXX^X^^^^^^^^^^^^^^^^XXX^SXXSSXSS^VSL^VSPSSUVPVUSSSSSS^^^VVVSSVVVHSSSSSUVV^^^PP^P^^P^^VVKPV^^VPHPUPVVVVVVVZVPZVUVPPPPVVVVVVIP@9PPLP:V+%)&	AS:i:912	XN:i:0	XM:i:11	XO:i:0	XG:i:0	NM:i:11	MD:Z:122C7G27T20T80T0C7A42T0C62C111A11	YT:Z:UU
