# Supplementary material for: PHFinder: assisted detection of point heteroplasmy in Sanger sequencing chromatograms
Source: PeerJ. 2023 Sep 19;11:e16028. doi: 10.7717/peerj.16028 (PMC10516101; doi:10.7717/peerj.16028)
Supplement: Supplemental Information 1 [file peerj-11-16028-s001.zip › Data_Repository/MN066/5101_3.sam]

@HD	VN:1.0	SO:unsorted
@SQ	SN:Humpback	LN:500
@PG	ID:bowtie2	PN:bowtie2	VN:2.3.4.1	CL:"/usr/bin/bowtie2-align-s --wrapper basic-0 --local --quiet -q ./MN066/5101_3.fastq -x Mn_mt_CR -S ./MN066/5101_3.sam"
5101_03	0	Humpback	1	42	47S500M35S	*	0	0	CCCCATCGCACCAAAGCTGAATTCTACATAAACTATTCCCTGAAAAATGTATATTGTACAATAACCACAGGGCCACAGTACTATGTCCGTATTGAAAATAGCTCATTTCATTACATACCATTATGTAATTCGTGCATGTATGTACTACCACATAACCAACTGATAGCACTTTCCATGAGTATGTATAATTGTGCATTCAATTATTCTCACCACGAGCAGTTAAAGCCCGTATTAAATTTTATTAATTTTACATATTACATAATATGTATTAATAATACAATAGTACATGTCCTTATAAATTCCCAGGCTCATCTAAGTCAAATGATCTCTATGGCCGCTCCATTAGATCACGAGCTTAACTAGCATGCCGCGTGAAACCAGCAACCCGCTTGGCAGGGATCCCTCTTCTCGCACCGGGCCCATTAATCGTGGGGGTAGCTATTTAATGATCTTTATAAGACATCTGGTTCTTACTTCAGGGCCATATTAATTTAAAATCGCCCACTCGTTCCTCTTAAATAAGACATCTCGATGGGTTAATTACTAATCAGCCCATGATCATAAAAAAANTTNAAGAGAGGG	(&&&&&&(&&(&&&(+9-<[(.PIBAB5BHQMR@HAVUYH[HWWCO==W=LGYWVW[UGCXYYYXAMUMXWWOWHYYWWWWWYY[[YYY[YUXXU[[WWWWX[UYPYYWWUW[YUYYYWWYW[WYGCC:F>XXXX[O[XVWYYYWWYYWWXWXXXYWO[XYWWY[[XXW[[X[WUYWWUYYWWYYY[YUXWWWX[Y[WXYYXYW[[[WYYWY[OWWYY[[Y[[XWYXX[XXWX[XXX[[X[WWX[XX[X[TX[[YD[XX[XX[XWW[YWX[YY[YYYXX[[XXXY[XWXYY[XXX[Y[XX[[XYU[T[XXYYYWX[VXYYXYUWWUY[[Y[YVWV[YYY[YVYYY[WWY[UVWV[[YYWYYUVYYEWY[[[WUWW[YYYUY[V[W[OVYYLWGRHHGBH@VVORVYY[[YL[[C[YYY[YYYYM[QUUUUUYY[NU[YYYLQQP[[QTYQQ[[PYYQT[T[[Q[[UNSU[RIUHLUY[BNQEC>PPQAMIBRBQ[UYQQAG[<UGUULQOQPPQU8[YYPYTETLENU[J[AYNPINENNAI[UFYNMPNDYYBBBL=7AB**')&)11",'"(:;+-898+	AS:i:912	XN:i:0	XM:i:11	XO:i:0	XG:i:0	NM:i:11	MD:Z:122C7G27T20T80T0C7A42T0C62C111A11	YT:Z:UU
