# Supplementary material for: PHFinder: assisted detection of point heteroplasmy in Sanger sequencing chromatograms
Source: PeerJ. 2023 Sep 19;11:e16028. doi: 10.7717/peerj.16028 (PMC10516101; doi:10.7717/peerj.16028)
Supplement: Supplemental Information 1 [file peerj-11-16028-s001.zip › Data_Repository/MN054/4730_6.fastq]

@4730_06
TCTCCACATCAGCACCCAAGCTGAATTCTACATAAACTATTCCCTGAAAAATGTATATTGTACAATAACCACAGGGCCACAGTACTATGTCCGTATTGAAAATAGCTCATTCCATTACATACCATTATGTAATTCGTGCATGTATGTACTACCACATAACCAACTGATAGCACCTTCCATGAGTATGTATAATCGTGCATTCAATTATCTTCACTACGAGCAGTTAAAGCTCGTATTAAATTTTATTAATTTTACATATTACATAATATGTATTAATAATACAATAGTACATGTCCTTATAAATTCCCAGGTTTATTTAAGTCAAATGATCCCTATGGCCGCTCCATTAGATCACGAGCTTAACTAGCATGCCGCGTGAAACCAGCAACCCGCTTGGCAGGGATCCCTCTTCTCGCACCGGGCCCATCAATCGTGGGGGTAGCTATTTAATGATCTTTATAAGACATCTGGTTCTTACTTCAGGGCCATATTAATTTAAAATCGCCCACTCGTTCCTCTTAAATAAGACATCTCGATGGGTTAATTACTAATCAGCCCATGATCAAAAAA
+
%%%*&%'+*6-**((('''-KUOK05ZVNNI>S^^^^V^^^^^^^^;^^^A9LGRRXR^P^^X^^^^^^^^^\\^^^^^^^^^^^^^^^^^^^^^^^\^^^^^^^^^^^^^^^^^^^^^^^^^^^^^^^^^^^^^^^^^^^^^^^^^^^^^^^\^^^^^\^\^^^^\^^^^^^^^^^^^^^^^^^\^^^^^^^^^^^^^^^^^^^^^^^^^\^^^^^\^^^^^^\\^^^^\\^^\^\\XX^^\\^\\^^XMX\^^\^\X\^^^^^^^^^^^^^^^^^^^^^^^^\^^^^^^^^^^^^^^^^^^^^^^^^^^^^^^^^^^\X\^^^^^^^^^^\^^^^^^^^^^^^\^^^\^^^^^^^^^^^^^X\^^^^X^^^^^^^^^^^^^^^^^^^^^^^^^^^XXX^^RP^^^^^^^^^^^^^X^^^^XXXX^^^S^^^^^^^^^^^X^^X^^^^^^^^^S^^^^^^^^^^^^^^^^^^^VS^VV^^^^^VSSSV^^S^^^^^^^V^^^PV^^^^^^^UVVOOVZPZZZVZZVZUNVVO?VUVVKPUVVVPZZZVZZVVVIVZPVPZP)*(&/&&%
