# Supplementary material for: PHFinder: assisted detection of point heteroplasmy in Sanger sequencing chromatograms
Source: PeerJ. 2023 Sep 19;11:e16028. doi: 10.7717/peerj.16028 (PMC10516101; doi:10.7717/peerj.16028)
Supplement: Supplemental Information 1 [file peerj-11-16028-s001.zip › Data_Repository/MN054/4730_6.sam]

@HD	VN:1.0	SO:unsorted
@SQ	SN:Humpback	LN:500
@PG	ID:bowtie2	PN:bowtie2	VN:2.3.4.1	CL:"/usr/bin/bowtie2-align-s --wrapper basic-0 --local --quiet -q ./MN054/4730_6.fastq -x Mn_mt_CR -S ./MN054/4730_6.sam"
4730_06	0	Humpback	1	42	51S500M19S	*	0	0	TCTCCACATCAGCACCCAAGCTGAATTCTACATAAACTATTCCCTGAAAAATGTATATTGTACAATAACCACAGGGCCACAGTACTATGTCCGTATTGAAAATAGCTCATTCCATTACATACCATTATGTAATTCGTGCATGTATGTACTACCACATAACCAACTGATAGCACCTTCCATGAGTATGTATAATCGTGCATTCAATTATCTTCACTACGAGCAGTTAAAGCTCGTATTAAATTTTATTAATTTTACATATTACATAATATGTATTAATAATACAATAGTACATGTCCTTATAAATTCCCAGGTTTATTTAAGTCAAATGATCCCTATGGCCGCTCCATTAGATCACGAGCTTAACTAGCATGCCGCGTGAAACCAGCAACCCGCTTGGCAGGGATCCCTCTTCTCGCACCGGGCCCATCAATCGTGGGGGTAGCTATTTAATGATCTTTATAAGACATCTGGTTCTTACTTCAGGGCCATATTAATTTAAAATCGCCCACTCGTTCCTCTTAAATAAGACATCTCGATGGGTTAATTACTAATCAGCCCATGATCAAAAAA	%%%*&%'+*6-**((('''-KUOK05ZVNNI>S^^^^V^^^^^^^^;^^^A9LGRRXR^P^^X^^^^^^^^^\\^^^^^^^^^^^^^^^^^^^^^^^\^^^^^^^^^^^^^^^^^^^^^^^^^^^^^^^^^^^^^^^^^^^^^^^^^^^^^^^\^^^^^\^\^^^^\^^^^^^^^^^^^^^^^^^\^^^^^^^^^^^^^^^^^^^^^^^^^\^^^^^\^^^^^^\\^^^^\\^^\^\\XX^^\\^\\^^XMX\^^\^\X\^^^^^^^^^^^^^^^^^^^^^^^^\^^^^^^^^^^^^^^^^^^^^^^^^^^^^^^^^^^\X\^^^^^^^^^^\^^^^^^^^^^^^\^^^\^^^^^^^^^^^^^X\^^^^X^^^^^^^^^^^^^^^^^^^^^^^^^^^XXX^^RP^^^^^^^^^^^^^X^^^^XXXX^^^S^^^^^^^^^^^X^^X^^^^^^^^^S^^^^^^^^^^^^^^^^^^^VS^VV^^^^^VSSSV^^S^^^^^^^V^^^PV^^^^^^^UVVOOVZPZZZVZZVZUNVVO?VUVVKPUVVVPZZZVZZVVVIVZPVPZP)*(&/&&%	AS:i:896	XN:i:0	XM:i:13	XO:i:0	XG:i:0	NM:i:13	MD:Z:60T69G11T14T5C97C0C2C3A10T31T0C174A11	YT:Z:UU
