# Supplementary material for: PHFinder: assisted detection of point heteroplasmy in Sanger sequencing chromatograms
Source: PeerJ. 2023 Sep 19;11:e16028. doi: 10.7717/peerj.16028 (PMC10516101; doi:10.7717/peerj.16028)
Supplement: Supplemental Information 1 [file peerj-11-16028-s001.zip › Data_Repository/MN073/6208_32.fastq]

@6208_32
AGCYTYCCATWTWCCWTTRACATAACCATTATYKAATTCGTGCATGTATGTACTACCACATAACCAACTGATAGCACCTTCCATGAGTATGTATAATCGTGCATTCAATTATCTTCACTACGAGCAGTTAAAGCTCGTATTAAATTTTATTAATTTTACATATTACATAATATGTATTAATAATACAATAGTACATGTCCTTATAAATTCCCAGGTTTATTTAAGTCAAATGATCCCTATGGCCGCTCCATTAGATCACGAGCTTAACTAGCATGCCGCGTGAAACCAGCAACCCGCTTGGCAGGGATCCCTCTTCTCGCACCGGGCCCATCAATCGTGGGGGTAGCTATTTAATGATCTTTATAAGACATCTGGTTCTTACTTCAGGGCCATATTAATTTAAAATCGCCCACTCGTTCCTCTTAAATAAGACATCTCGATGGGTTAATTACTAATCAGCCCATGATCATAACATAACTGAGGAA
+
($&"+")))1"1",("()"-+(-(*-.1(+(*""('-4D).-22))02()-CXEXQEEEIMM;;4326EQXFF;XXXXXXXXXXXQ266003BXBM?QB35522;XMXXXXXXXXXXXX964785JJBXFXXXIXQDAX852-8:XXXXXXXXXXXQQXIXXQ@XXMXXXF431.46QXEXXXXXXXXXX=CCFDMQFBJMXXMXXXXXXXM<AJ=EIXFXXXXFXXMQXXXXXXXXXXXXX@XIQXXXIXXXCQXCIXXXFIXXXXXXXBAC4X>XMLXXXXXX;XXXXXXIXXXQXXXXGXMXX?6XXXXXXQQXQ?DM?XXXX@XA6XXXMXXXGXXXXXXQQMX;?XXKX3X@6XKXX;6XD6X9LNXXXX<IX;;KLGXL6*H1,9=XK4KX47XKNXXFLK54XKFINX5D?NFLFX13XX:FX+96<LNXGN?=7X29;?6458:FXX@87.+72=:XX6L@F7X7-2FX8F25','0
