# Supplementary material for: PHFinder: assisted detection of point heteroplasmy in Sanger sequencing chromatograms
Source: PeerJ. 2023 Sep 19;11:e16028. doi: 10.7717/peerj.16028 (PMC10516101; doi:10.7717/peerj.16028)
Supplement: Supplemental Information 1 [file peerj-11-16028-s001.zip › Data_Repository/MN073/4655_8.sam]

@HD	VN:1.0	SO:unsorted
@SQ	SN:Humpback	LN:500
@PG	ID:bowtie2	PN:bowtie2	VN:2.3.4.1	CL:"/usr/bin/bowtie2-align-s --wrapper basic-0 --local --quiet -q ./MN073/4655_8.fastq -x Mn_mt_CR -S ./MN073/4655_8.sam"
4655_8	0	Humpback	1	42	54S500M29S	*	0	0	CGGCGCCAAAAACTGCACCCAAGCTGAATTCTACATAAACTATTCCCTGAAAAATGTATATTGTACAATAACCACAGGGCCACAGTACTATGTCCGTATTGAAAATAGCTCATTCCATTACATACCATTATGTAATTCGTGCATGTATGTACTACCACATAACCAACTGATAGCACCTTCCATGAGTATGTATAATCGTGCATTCAATTATCTTCACTACGAGCAGTTAAAGCTCGTATTAAATTTTATTAATTTTACATATTACATAATATGTATTAATAATACAATAGTACATGTCCTTATAAATTCCCAGGTTTATTTAAGTCAAATGATCCCTATGGCCGCTCCATTAGATCACGAGCTTAACTAGCATGCCGCGTGAAACCAGCAACCCGCTTGGCAGGGATCCCTCTTCTCGCACCGGGCCCATCAATCGTGGGGGTAGCTATTTAATGATCTTTATAAGACATCTGGTTCTTACTTCAGGGCCATATTAATTTAAAATCGCCCACTCGTTCCTCTTAAATAAGACATCTCGATGGGTTAATTACTAATCAGCCCATGATCATAACATAACTGAGGA	'%$"$$('(''(''(&('&%)',+++<(7VVSSLD^OPK^KSFSAS^^^G^^^J;DR^X^R^P^^\\^^^\^^LUE=FCF\^^^^^^^\\^^^^^^^^^\X^^^^^^^^^^^^^^^^^\^^^^^^^^^^\^^^^^^^^^^^^^^^\^^^^^^X^^^^^^^^^^^^^^^^\^^^^^^^\^^\\^\\\X\^^X^^^^^^^^^^^^^^^^\^^^^^^^^^^^^^^^^^^^^^^^^^^^^^^^\^^\^^^^^XXXXX^^^^^^^^^^^^^^^^^^^^^^^^^^^^^^^^^^^^\^^^^^^^^^^\^^^\^^^^^^^\^^^\^^^^^^^^^^^^^\^^^^^^^^^^^^\^^^^^^^^U^^^^^\^X^^^^^^^^U^^^^^^X^^^^^^^^^XU^^^^^^X^^^^XSX?^XP^^^X^^X^^^^^^^^^^^^^^^^^^^^^^X^^^^^^^^^^^^^^^^^^^^^^^^^^^^^^^^^^^^^^^^^^^^^^^^VL^^V^O^^^^V^^^PVV^^^^U^^^^ZZZSVVVVVVZUVZZNZZVVVZZZZZVZVZZZVVZVVZZZVZZZVVVZVMPPPLPVVPPPPUFLPZVFZGZ.	AS:i:896	XN:i:0	XM:i:13	XO:i:0	XG:i:0	NM:i:13	MD:Z:60T69G11T14T5C97C0C2C3A10T31T0C174A11	YT:Z:UU
