# Supplementary material for: PHFinder: assisted detection of point heteroplasmy in Sanger sequencing chromatograms
Source: PeerJ. 2023 Sep 19;11:e16028. doi: 10.7717/peerj.16028 (PMC10516101; doi:10.7717/peerj.16028)
Supplement: Supplemental Information 1 [file peerj-11-16028-s001.zip › Data_Repository/MN073/4655_8.fastq]

@4655_8
CGGCGCCAAAAACTGCACCCAAGCTGAATTCTACATAAACTATTCCCTGAAAAATGTATATTGTACAATAACCACAGGGCCACAGTACTATGTCCGTATTGAAAATAGCTCATTCCATTACATACCATTATGTAATTCGTGCATGTATGTACTACCACATAACCAACTGATAGCACCTTCCATGAGTATGTATAATCGTGCATTCAATTATCTTCACTACGAGCAGTTAAAGCTCGTATTAAATTTTATTAATTTTACATATTACATAATATGTATTAATAATACAATAGTACATGTCCTTATAAATTCCCAGGTTTATTTAAGTCAAATGATCCCTATGGCCGCTCCATTAGATCACGAGCTTAACTAGCATGCCGCGTGAAACCAGCAACCCGCTTGGCAGGGATCCCTCTTCTCGCACCGGGCCCATCAATCGTGGGGGTAGCTATTTAATGATCTTTATAAGACATCTGGTTCTTACTTCAGGGCCATATTAATTTAAAATCGCCCACTCGTTCCTCTTAAATAAGACATCTCGATGGGTTAATTACTAATCAGCCCATGATCATAACATAACTGAGGA
+
'%$"$$('(''(''(&('&%)',+++<(7VVSSLD^OPK^KSFSAS^^^G^^^J;DR^X^R^P^^\\^^^\^^LUE=FCF\^^^^^^^\\^^^^^^^^^\X^^^^^^^^^^^^^^^^^\^^^^^^^^^^\^^^^^^^^^^^^^^^\^^^^^^X^^^^^^^^^^^^^^^^\^^^^^^^\^^\\^\\\X\^^X^^^^^^^^^^^^^^^^\^^^^^^^^^^^^^^^^^^^^^^^^^^^^^^^\^^\^^^^^XXXXX^^^^^^^^^^^^^^^^^^^^^^^^^^^^^^^^^^^^\^^^^^^^^^^\^^^\^^^^^^^\^^^\^^^^^^^^^^^^^\^^^^^^^^^^^^\^^^^^^^^U^^^^^\^X^^^^^^^^U^^^^^^X^^^^^^^^^XU^^^^^^X^^^^XSX?^XP^^^X^^X^^^^^^^^^^^^^^^^^^^^^^X^^^^^^^^^^^^^^^^^^^^^^^^^^^^^^^^^^^^^^^^^^^^^^^^VL^^V^O^^^^V^^^PVV^^^^U^^^^ZZZSVVVVVVZUVZZNZZVVVZZZZZVZVZZZVVZVVZZZVZZZVVVZVMPPPLPVVPPPPUFLPZVFZGZ.
