# Supplementary material for: PHFinder: assisted detection of point heteroplasmy in Sanger sequencing chromatograms
Source: PeerJ. 2023 Sep 19;11:e16028. doi: 10.7717/peerj.16028 (PMC10516101; doi:10.7717/peerj.16028)
Supplement: Supplemental Information 1 [file peerj-11-16028-s001.zip › Data_Repository/MN005/5999_14.fastq]

@5999_14
CYATCAYMYRRSSSCCMARAGCTGAATTCTACATAAACTATTCCCTGAAAAATGTATATTGTACAATAACCACAGGGCCACAGTACTATGTCCGTATTGAAAATAGCTCATTTCATTACATACCATTATGTAATTCGTGCATGTATGTACTACCACATAACCAACTGATAGCACTTTCCATGAGTATGTATAATTGTGCATTCAATTATTCTCACCACGAGCAGTTAAAGCCCGTATTAAATTTTATTAATTTTACATATTACATAATATGTATTAATAATACAATAGTACATGTCCTTATAAATTCCCAGGCTCATCTAAGTCAAATGATCTCTATGGCCGCTCCATTAGATCACGAGCTTAACTAGCATGCCGCGTGAAACCAGCAACCCGCTTGGCAGGGATCCCTCTTCTCGCACCGGGCCCATTAATCGTGGGGGTAGCTATTTAATGATCTTTATAAGACATCTGGTTCTTACTTCAGGGCCATATTAATTTAAAATCGCCCACTCGTTCCTCTTAAATAAGACATCTCGATGGATTAATTACTAATCAGCCCATGATCATAACATAACTGAGGGA
+
&"&&%%""""""""''"&"(24:52*7X<9:72?<;2?<>XXA@<@2)*-*41XDLEIXXX8QC=XXX<C=5334822E7MMEEXXXXXXEMXXXXXXXXXXXXXIFQXXMXXB6XXXXXXXXXXXXXXXXXXXXXXMXMEQXICMXFXXXXXXXXXXXXLIAJCXXXHFEFJMXXXXXXXXX?XXXXXXXXXQXQXXQQXXQMXXXXXXXXXXXXXXXXXXXIXXXXMQJXXXXXXXXXXXXXXXXXXXXXXXXXXXXXXXXXXXXXXXXXXXXXXXXXXXXXXXXXXXXXXXXXXXXXXXXXXXXXXXXXXXXXXXXQM=DACDXQXXQXXXXXXXXHXXXXXXGXXX>X?XMXXXXXXQXMGQXMBXBX@HHLXFXXHK8FINGNNXXNXXXXXB;7?X+1:NXKXXXXXNX=?L8BGXXBX=FXXX@GX@>XXNXXFXLIXGXFG6?BXNLL?G6G;LX2D8IIK?XI9GB87BCIX673D7256FL<;X<3>.4??92A3;;<I8LGEL7H8FI704<19XB1:8;IG7;84<I@B;6?76=A86X77F:7;NB876/.588373,2@<7>4>*5.'
