# Supplementary material for: PHFinder: assisted detection of point heteroplasmy in Sanger sequencing chromatograms
Source: PeerJ. 2023 Sep 19;11:e16028. doi: 10.7717/peerj.16028 (PMC10516101; doi:10.7717/peerj.16028)
Supplement: Supplemental Information 1 [file peerj-11-16028-s001.zip › Data_Repository/MN005/5994_25.sam]

@HD	VN:1.0	SO:unsorted
@SQ	SN:Humpback	LN:500
@PG	ID:bowtie2	PN:bowtie2	VN:2.3.4.1	CL:"/usr/bin/bowtie2-align-s --wrapper basic-0 --local --quiet -q ./MN005/5994_25.fastq -x Mn_mt_CR -S ./MN005/5994_25.sam"
5994_25	0	Humpback	1	42	87S460M1D6M1D10M18S	*	0	0	NCCNCCCCTAAAGACTCAAGGAAGAAGTATTACACTCCACCATCAGCACCCAAAGCTGAAATTCTACANAAACTATTCCCTGAAAAATGTATATTGTACAANAACCACAGGGCCACAGTACTATGTCCGTATTGAAAATAGCTCATTTCATTACATACCATTATGTAATTCGTGCATGTATGTACTACCACATAACCAACTGATAGCACTTTCCATGAGTATGTATAATTGTGCATTCAATTATTCTCACCACGAGCAGTTAAAGCCCGTATTAAATTTTATTAATTTTACATATTACATAATATGTATTAATAATACAATAGTACATGTCCTTATAAATTCCCAGGCTCATCTAAGTCAAATGATCTCTATGGCCGCTCCATTAGATCACGAGCTTAACTAGCATGCCGCGTGAAACCAGCAACCCGCTTGGCAGGGATCCCTCTTCTCGCACCGGGCCCATTAATNGTGGGGGTAGCTATTTAATGATCTTTATAAGACATCTGGNNNNNANNTCAGGGCCATATTAATTTAAAATCGCCCACTCNTCCTCTAAANAAGACNNNCNGNNNNNAGNNNNA	$""""%("""""%"("""*'+-2&.X:A,?4:K)7?9FD9BB@82X;73*257CI<BXXXXNI744""4""""":4285;<<H@=XB>@<<C97=FCC@@NX?AXBXX=;46="A@795259E;EFF>4=A;E?FB7E:>9BFXXXXXDM=ADFMH@EIN@JJEDMMMECDXXMEMEX@E:=XXXXMLQMJIXXXXXJQDXAXELXIIE=II869EE=J@LXMQIQMF9;:8A5=EHXM7BFCLNIM=A;XMLCMQFIQAXXXXICXXX;:@<9<XXXLM;M@MLLMJL>F<=FXX;?::;<FDICQIICCIC4FFIIMIL>FMXDXXC=X=?NNFLXQQIMQXXQMXNIX?>:GG>9F97=;<?@@XQIIIL@X>GBD>86AXXLMNQ?QMX??:944;:XXX76;4,72M=33-//5?99XLF?GI<KGNXIK<BXXEEIGCILGB==IG>57@98?87::313,2/2KKX=:<422")/248:6I5GGII=GLLXX>8;H8GX;NF6XI&<ICLFI>FXNN3/.-.:IG;<LL;::32@4X8F<6B577226;=IFA=<=F7067?1:1?.F=3"65"	AS:i:836	XN:i:0	XM:i:21	XO:i:2	XG:i:2	NM:i:23	MD:Z:14T107C7G27T20T80T0C7A42T0C62C3C39T0T0C0T0T1C0T32^G0T5^T4T5	YT:Z:UU
