# Supplementary material for: PHFinder: assisted detection of point heteroplasmy in Sanger sequencing chromatograms
Source: PeerJ. 2023 Sep 19;11:e16028. doi: 10.7717/peerj.16028 (PMC10516101; doi:10.7717/peerj.16028)
Supplement: Supplemental Information 1 [file peerj-11-16028-s001.zip › Data_Repository/MN005/5986_73.sam]

@HD	VN:1.0	SO:unsorted
@SQ	SN:Humpback	LN:500
@PG	ID:bowtie2	PN:bowtie2	VN:2.3.4.1	CL:"/usr/bin/bowtie2-align-s --wrapper basic-0 --local --quiet -q ./MN005/5986_73.fastq -x Mn_mt_CR -S ./MN005/5986_73.sam"
5986_73	0	Humpback	1	42	52S409M1D57M1I19M1I14M34S	*	0	0	CNNCNNNNNNNNNNNCNNNANNNNNAATTCTANTAAACTATTCCCTGAAAAATGTATATTGNACAATAACCACNNNNCCNCAGTACTATGTCCGTNTTGAAAATAGCTCATTTCATTACATACCATTATGTAATTCGTGCATGTATGTACTACCACATAACCAACTGATAGCACTTTCCATGAGTATGTATAATTGTGCATTCAATTATTCTCACCACNAGCAGTTAAAGCCCGTATTAAATTTTATTAATTTTACATATTACATAATATGTATTAATAATACAATAGTACATGTCCTTATAAATTCCCAGGCTCATCTAAGTCAAATGATCTCTATGGCCGCTCCATTAGATCACGAGCTTANCTAGCATGCCGCGTGAAACCAGCAACCCGCTTGNNAGGGATCCCTCTTCTCGCACCGNGCCCATTAATCGTGGGGGTAGCTATTTAATGATCTTTATAGACATCTGGTTCTTACTTCAGGNCCATATTAATTTAAAATCGCCCACTCGTTCCTCTTTAANTAAGACATCTNGATGGGNTTAATTACTAATCAGCCCATGATCATAACANNAACTGNAGGGANN	%""&"""""""""""%""")"""""*/1,-.6"0012;<3533*1450415,28:7?<::F"35261103742""""23"9744=?I:M;45H;=$D:758<===9<E===@;6=675777:==14355A=@A<B>=@F6;8A:5=@==D:==>=@@@=AEE=E;88B==9@D=EDD==E=7206==BF<88426;<AA@EH@@EA@@====;9=@76"223>=@@<@=97<@D=EC=>===7<=A===86>FMFQFFFI=AEAFF@IX?I=FC@JIIL::==888M5<F<==>=<L@XX98969=D=<7=C87EAEFD?F8=:44208=7@@CF@F@@7@AIMMED@>;2?6:I6;J:9=<J&55=8677Q=F8II?CCL7-B44438:871:348""34685<1*267028:;6978F="42=;7C842;733;<:X6@GB>G8X9>;;27-25G748.*34:0//5IQGXXI><=39;604"(306:;:KE7N88::<8?9;FFGBE::98;68?9>1B5&38X7K3*6C;#/,.210'68724<:97;89;7::L@:<?;66,36F;3$#66662#6,<<)""	AS:i:866	XN:i:0	XM:i:26	XO:i:3	XG:i:3	NM:i:29	MD:Z:9T11A0G0G0G2A15A78C7G27T7G12T80T0C7A41A0T0C31G0C22G6C32^A23G37A10C5A11	YT:Z:UU
