# Supplementary material for: PHFinder: assisted detection of point heteroplasmy in Sanger sequencing chromatograms
Source: PeerJ. 2023 Sep 19;11:e16028. doi: 10.7717/peerj.16028 (PMC10516101; doi:10.7717/peerj.16028)
Supplement: Supplemental Information 1 [file peerj-11-16028-s001.zip › Data_Repository/MN008/5985_40.sam]

@HD	VN:1.0	SO:unsorted
@SQ	SN:Humpback	LN:500
@PG	ID:bowtie2	PN:bowtie2	VN:2.3.4.1	CL:"/usr/bin/bowtie2-align-s --wrapper basic-0 --local --quiet -q ./MN008/5985_40.fastq -x Mn_mt_CR -S ./MN008/5985_40.sam"
5985_40	0	Humpback	1	42	48S500M30S	*	0	0	CNNNTTNNGNNCCAANGNTGAATTCTACATAAACTATTCCCTGAAAAATGTATATTGTACAATAACCACAGGGCCACAGTACTATGTCCGTATTGAAAATAGCTCATTCCATTACATACCATTATGTAATTCGTGCATGTATGTACTACCACATAACCAACTGATAGCACCTTCCATGAGTATGTATAATCGTGCATTCAATTATCTTCACTACGAGCAGTTAAAGCTCGTATTAAATTTTATTAATTTTACATATTACATAATATGTATTAATAATACAATAGTACATGTCCTTATAAATTCCCAGGTTTATTTAAGTCAAATGATCCCTATGGCCGCTCCATTAGATCACGAGCTTAACTAGCATGCCGCGTGAAACCAGCAACCCGCTTGGCAGGGATCCCTCTTCTCGCACCGGGCCCATCAATCGTGGGGGTAGCTATTTAATGATCTTTATAAGACATCTGGTTCTTACTTCAGGGCCATATTAATTTAAAATCGCCCACTCGTTCCTCTTAAATAAGACATCTCGATGGGTTAATTACTAATCAGCCCATGATCATAACATAAACTGANGA	'"""%%""%""'%')"("++4(3X>:><0H?XXMFIXXXXXXXDBDQF8XQXXXXMXBMC4XXXXX=9?3334289XXXEXXXXXXXXXXXXXXXXXXXQXQXXXXXXXQ?QXXXEXXXXXXXXQQXXQXXXXXQQQXXE@MXEQXXXXQXXXXXXXXIXMXXQXXFQXXXXXXXXXXQXXXXXXXXXXXXXXXXXXXXFXXXXXXXXXXXXXX7QJME@LMEJXIDQMIXXXXXXXXXXXQQXXXXXXXXXXXXXXXXXXXXXXXXXXXXXXXXXXXXXXXXMXXXXXXXXXXXXXXXQXXXXXMMXMXXXXXXXXXXXXXXBDA>DHXXXXXXMXXXXXXQXXXDX?XXXXXXXXXXXXXXXXXXXXXXFXXXXXXQXXXXXXXXXXXXXXXMM@X@3@LXXXXXXXXXXLNBXXXX=XXCXXXXXXX?XXXXXGXXXXIIXXXLFX=?FXXXIG5X2X?EXXXXX7XXN?IGGXIC<XX??<GX;3XG6X?8XX>=X8=X96FXX?K:L@<IC:XN>6LX0X7?IXGNC=;8XX@EB;3I;<:L64BB<XX=87K:0?>C:B+'(.:57B1>",*	AS:i:897	XN:i:0	XM:i:13	XO:i:0	XG:i:0	NM:i:13	MD:Z:60T69G11T14T5C97C0C2C3A10T31T0C174A11	YT:Z:UU
