# Supplementary material for: PHFinder: assisted detection of point heteroplasmy in Sanger sequencing chromatograms
Source: PeerJ. 2023 Sep 19;11:e16028. doi: 10.7717/peerj.16028 (PMC10516101; doi:10.7717/peerj.16028)
Supplement: Supplemental Information 1 [file peerj-11-16028-s001.zip › Data_Repository/MN008/5985_40.fastq]

@5985_40
CMMMTTMRGMMCCAARGSTGAATTCTACATAAACTATTCCCTGAAAAATGTATATTGTACAATAACCACAGGGCCACAGTACTATGTCCGTATTGAAAATAGCTCATTCCATTACATACCATTATGTAATTCGTGCATGTATGTACTACCACATAACCAACTGATAGCACCTTCCATGAGTATGTATAATCGTGCATTCAATTATCTTCACTACGAGCAGTTAAAGCTCGTATTAAATTTTATTAATTTTACATATTACATAATATGTATTAATAATACAATAGTACATGTCCTTATAAATTCCCAGGTTTATTTAAGTCAAATGATCCCTATGGCCGCTCCATTAGATCACGAGCTTAACTAGCATGCCGCGTGAAACCAGCAACCCGCTTGGCAGGGATCCCTCTTCTCGCACCGGGCCCATCAATCGTGGGGGTAGCTATTTAATGATCTTTATAAGACATCTGGTTCTTACTTCAGGGCCATATTAATTTAAAATCGCCCACTCGTTCCTCTTAAATAAGACATCTCGATGGGTTAATTACTAATCAGCCCATGATCATAACATAAACTGARGA
+
'"""%%""%""'%')"("++4(3X>:><0H?XXMFIXXXXXXXDBDQF8XQXXXXMXBMC4XXXXX=9?3334289XXXEXXXXXXXXXXXXXXXXXXXQXQXXXXXXXQ?QXXXEXXXXXXXXQQXXQXXXXXQQQXXE@MXEQXXXXQXXXXXXXXIXMXXQXXFQXXXXXXXXXXQXXXXXXXXXXXXXXXXXXXXFXXXXXXXXXXXXXX7QJME@LMEJXIDQMIXXXXXXXXXXXQQXXXXXXXXXXXXXXXXXXXXXXXXXXXXXXXXXXXXXXXXMXXXXXXXXXXXXXXXQXXXXXMMXMXXXXXXXXXXXXXXBDA>DHXXXXXXMXXXXXXQXXXDX?XXXXXXXXXXXXXXXXXXXXXXFXXXXXXQXXXXXXXXXXXXXXXMM@X@3@LXXXXXXXXXXLNBXXXX=XXCXXXXXXX?XXXXXGXXXXIIXXXLFX=?FXXXIG5X2X?EXXXXX7XXN?IGGXIC<XX??<GX;3XG6X?8XX>=X8=X96FXX?K:L@<IC:XN>6LX0X7?IXGNC=;8XX@EB;3I;<:L64BB<XX=87K:0?>C:B+'(.:57B1>",*
