# Supplementary material for: PHFinder: assisted detection of point heteroplasmy in Sanger sequencing chromatograms
Source: PeerJ. 2023 Sep 19;11:e16028. doi: 10.7717/peerj.16028 (PMC10516101; doi:10.7717/peerj.16028)
Supplement: Supplemental Information 1 [file peerj-11-16028-s001.zip › Data_Repository/MN080/4601_85.sam]

@HD	VN:1.0	SO:unsorted
@SQ	SN:Humpback	LN:500
@PG	ID:bowtie2	PN:bowtie2	VN:2.3.4.1	CL:"/usr/bin/bowtie2-align-s --wrapper basic-0 --local --quiet -q ./MN080/4601_85.fastq -x Mn_mt_CR -S ./MN080/4601_85.sam"
4601_85	16	Humpback	1	22	85S312M1D91M1D63M1I7M35S	*	0	0	TCCTCCCCTAAGATCAAGGAAGAAGTGCTGCTCTGCACCTTCAGCATCCAGAGCTGAAATTCTACATAAACTATTGCCTGAAAAATGTATATTGTACCCTGAAGTAAGGGCCAGAGTTCTATTAAAGTATTGAAAATAGCTCATTCCACGACATATGGGCCCGGTACTAGAAGAGGGATGCCTTCCAACAGGGTCACTGGTTTGCCCCTTCCATGAAGTTGAACAATTGAGCAATCAGAGATCTTATCGGGATGCAGTTAAAGCTCGTATTCAATTTTTTTATTTTTACATATTACATAATATGTATTATACATACAATAGTATATGTAATTATAAATTCCCAGGTTTATTTAAGTCAAATGACGTAGTGGGCCGCTCCATTATGTCACGAGCTTAACTTGATGGAAGGTGAAACCAGCAACCCGCTTGGCAGGGAATCCACGTCCGACTCCGGGACCGGTAATCGAGGGGGTAACCTTTTTACGATCCGGTAATACATCTGGTTCCTTCTGGTTGTTCTTATTAATTTAAATTCCCCCGCACATTTCTATGTAAATAATCCTCCCCTCCCCACCAAATCGACTGAGGCCCGGG	""2,362*(&)')*((+.6146916/1/1*,-,+/,1+,,-5,..3+710)-+-5**+'MB.'-++*(,*)*++0(*4,)()+*,'(,*223.+.(**+,*0/,*$02/*,-0*0*'1=8*(-*(.6,+,+++16?K?;LB-//.5\//+3*+,.(+++**+/+,-+-.H*+1<*0+4A/*...9M4>,-,,,.2,,*./.7*-/73D.+7/0,+,++-/0.4/-,.0D,*8+-,-..++-+-/+//0+++(*/*,+50//.+.,++,94/4/++0,-.=]A-3,/)03D6*3+,154)4:8/*++/&&))./Q,,+13'.(3*231+,*+/+-++(,.*+..+.+*-1,,+*+'31++()*)(++*+-+*****/*,/,..+'*++**-**..3+=+*'(+F..,++**/+.**36'.+,+,+*4+9G4+.B-3+2,.A/;***,*+/+.+/0+-+/+//C+/+,,.CD7:;.+/1-/IA-**-A>-+*)*+1*./*3V=3,*.C.,((385+.*,+.(*+/++A=-*50-,0*,*-/,=++(++***'++J=/-&*'')2&+(&'$&'&&$$$&&(&$$($$'&&(&()')*	AS:i:298	XN:i:0	XM:i:132	XO:i:3	XG:i:3	NM:i:135	MD:Z:12A0A1A1C0C0A0C7C3A4G0T0C0C19T2T0T5C0C0A0T0T0A0T1T0A1T1C1T0G0C1T1T3T0A0C1A1C3T0A0A0C2A0C0T1A1A2A9G0G0T0A2T1T5T3T3A0T0T2T2C0A1C0A0C0G0A18A6A3A26A0T0A11C4C0C16C0C2C3A8T0C1C0T0A0T13G0A12^T1A0G0C3C0C0G0C28T0C2T1T2T0C0G1A5C2A0T0C5T7G1T0A3A1T4^T0T0T0A3G11T1A2T0C0A0G1G0C1A12A2G3A1T1G2C2C8	YT:Z:UU
