# Supplementary material for: PHFinder: assisted detection of point heteroplasmy in Sanger sequencing chromatograms
Source: PeerJ. 2023 Sep 19;11:e16028. doi: 10.7717/peerj.16028 (PMC10516101; doi:10.7717/peerj.16028)
Supplement: Supplemental Information 1 [file peerj-11-16028-s001.zip › Data_Repository/MN080/4601_85.fastq]

@4601_85
CCCGGGCCTCAGTCGATTTGGTGGGGAGGGGAGGATTATTTACATAGAAATGTGCGGGGGAATTTAAATTAATAAGAACAACCAGAAGGAACCAGATGTATTACCGGATCGTAAAAAGGTTACCCCCTCGATTACCGGTCCCGGAGTCGGACGTGGATTCCCTGCCAAGCGGGTTGCTGGTTTCACCTTCCATCAAGTTAAGCTCGTGACATAATGGAGCGGCCCACTACGTCATTTGACTTAAATAAACCTGGGAATTTATAATTACATATACTATTGTATGTATAATACATATTATGTAATATGTAAAAATAAAAAAATTGAATACGAGCTTTAACTGCATCCCGATAAGATCTCTGATTGCTCAATTGTTCAACTTCATGGAAGGGGCAAACCAGTGACCCTGTTGGAAGGCATCCCTCTTCTAGTACCGGGCCCATATGTCGTGGAATGAGCTATTTTCAATACTTTAATAGAACTCTGGCCCTTACTTCAGGGTACAATATACATTTTTCAGGCAATAGTTTATGTAGAATTTCAGCTCTGGATGCTGAAGGTGCAGAGCAGCACTTCTTCCTTGATCTTAGGGGAGGA
+
*)')(&(&&'$$($$&(&&$$$&&'&$'&(+&2)''*&-/=J++'***++(++=,/-*,*0,-05*-=A++/+*(.+,*.+583((,.C.*,3=V3*/.*1+*)*+->A-**-AI/-1/+.;:7DC.,,+/+C//+/+-+0/+.+/+*,***;/A.,2+3-B.+4G9+4*+,+,+.'63**.+/**++,..F+('*+=+3..**-**++*'+..,/,*/*****+-+*++()*)(++13'+*+,,1-*+.+..+*.,(++-+/+*,+132*3(.'31+,,Q/.))&&/++*/8:4)451,+3*6D30)/,3-A]=.-,0++/4/49,++,.+.//05+,*/*(+++0//+/-+-++..-,-+8*,D0.,-/4.0/-++,+,0/7+.D37/-*7./.*,,2.,,,-,>4M9...*/A4+0*<1+*H.-+-,+/+**+++(.,+*3+//\5.//-BL;?K?61+++,+,6.(*-(*8=1'*0*0-,*/20$*,/0*,+**(.+.322*,(',*+)(),4*(0++*)*,(*++-'.BM'+**5-+-)017+3..,5-,,+1,/+,-,*1/1/6196416.+((*)')&(*263,2""
