# Supplementary material for: PHFinder: assisted detection of point heteroplasmy in Sanger sequencing chromatograms
Source: PeerJ. 2023 Sep 19;11:e16028. doi: 10.7717/peerj.16028 (PMC10516101; doi:10.7717/peerj.16028)
Supplement: Supplemental Information 1 [file peerj-11-16028-s001.zip › Data_Repository/MN080/4627_11.fastq]

@4627_11
TGTACTCAACATCAGCACCCAAAGCTGAATTCTACATAAACTATTCCCTGAAAAATGTATATTGTACAATAACCACAGGGCCACAGTACTATGTCCGTATTGAAAATAGCTCATTCCATTACATACCATTATGTAATTCGTGCATGTATGTACTACCACATAACCAACTGATAGCACCTTCCATGAGTATGTATAATCGTGCATTCAATTATCTTCACTACGAGCAGTTAAAGCTCGTATTAAATTTTATTAATTTTACATATTACATAATATGTATTAATAATACAATAGTACATGTCCTTATAAATTCCCAGGTTTATTTAAGTCAAATGATCCCTATGGCCGCTCCATTAGATCACGAGCTTAACTAGCATGCCGCGTGAAACCAGCAACCCGCTTGGCAGGGATCCCTCTTCTCGCACCGGGCCCATCAATCGTGGGGGTAGCTATTTAATGATCTTTATAAGACATCTGGTTCTTACTTCAGGGCCATATTAATTTAAAATCGCCCACTCGTTCCTCTTAAATAAGACATCTCGATGGGTTAATTACTAATCAGCCCATGATCATAACAAAACTGAGGAAGGG
+
%%$&%&+%%'%')*>--9++'&)-GKP8,1^LVVA=^X^^^^^^^R^^^^\^\XLLIE^^^\^\\^\\^^^U\\EFF\^\\^\^\\\^^^^^\\^^^^^\\^^^^^^\\^^^\\^\\\\\\\UX\\^^^\^^\^^^^^^\\^\\\^\\^\^\^\\\\U\U\XX^^\^\\\^^\R\\\\\^^^^^\\^^^^^^^^^^\^\\^^\^^^\^^\^^^\\\U\\\^U^\^\\\\\^\\\XX\^^^XMX\^\\^^^\\\\^^^^\\^^\XX\^^^^^^^^^^^^^^^^^\^^\^\\\^^^^^^^\\\\^^^^^\X\\\\U^^^^^^^^^\\^^^^^^^^\\\\\\^^^^\\^\^\\^^^\^^\^\\^\^^\\\\M\U^^^^^^\^^^^^^^\^\U^^^^^^\^^^^XUUU^XRXUUUUX^^^XXU^XX^X^^^^^X^^XUXXUX^^^^^XXS^XXXXXX^^^^^^^^^^^^^X^^^^^^X^SXXSSXSSX^XS^XSSLSU^UVSSS?SVVSSVLVSPUUV^KNGSGKSVUV^^H^^S^SVV^VVS^V^^^UPVVVVVVSVPPVPHPPPPNPKUVSUP15-&'+G+)'&4)(&&,
