# Supplementary material for: PHFinder: assisted detection of point heteroplasmy in Sanger sequencing chromatograms
Source: PeerJ. 2023 Sep 19;11:e16028. doi: 10.7717/peerj.16028 (PMC10516101; doi:10.7717/peerj.16028)
Supplement: Supplemental Information 1 [file peerj-11-16028-s001.zip › Data_Repository/MN080/4627_11.sam]

@HD	VN:1.0	SO:unsorted
@SQ	SN:Humpback	LN:500
@PG	ID:bowtie2	PN:bowtie2	VN:2.3.4.1	CL:"/usr/bin/bowtie2-align-s --wrapper basic-0 --local --quiet -q ./MN080/4627_11.fastq -x Mn_mt_CR -S ./MN080/4627_11.sam"
4627_11	0	Humpback	1	42	55S500M33S	*	0	0	TGTACTCAACATCAGCACCCAAAGCTGAATTCTACATAAACTATTCCCTGAAAAATGTATATTGTACAATAACCACAGGGCCACAGTACTATGTCCGTATTGAAAATAGCTCATTCCATTACATACCATTATGTAATTCGTGCATGTATGTACTACCACATAACCAACTGATAGCACCTTCCATGAGTATGTATAATCGTGCATTCAATTATCTTCACTACGAGCAGTTAAAGCTCGTATTAAATTTTATTAATTTTACATATTACATAATATGTATTAATAATACAATAGTACATGTCCTTATAAATTCCCAGGTTTATTTAAGTCAAATGATCCCTATGGCCGCTCCATTAGATCACGAGCTTAACTAGCATGCCGCGTGAAACCAGCAACCCGCTTGGCAGGGATCCCTCTTCTCGCACCGGGCCCATCAATCGTGGGGGTAGCTATTTAATGATCTTTATAAGACATCTGGTTCTTACTTCAGGGCCATATTAATTTAAAATCGCCCACTCGTTCCTCTTAAATAAGACATCTCGATGGGTTAATTACTAATCAGCCCATGATCATAACAAAACTGAGGAAGGG	%%$&%&+%%'%')*>--9++'&)-GKP8,1^LVVA=^X^^^^^^^R^^^^\^\XLLIE^^^\^\\^\\^^^U\\EFF\^\\^\^\\\^^^^^\\^^^^^\\^^^^^^\\^^^\\^\\\\\\\UX\\^^^\^^\^^^^^^\\^\\\^\\^\^\^\\\\U\U\XX^^\^\\\^^\R\\\\\^^^^^\\^^^^^^^^^^\^\\^^\^^^\^^\^^^\\\U\\\^U^\^\\\\\^\\\XX\^^^XMX\^\\^^^\\\\^^^^\\^^\XX\^^^^^^^^^^^^^^^^^\^^\^\\\^^^^^^^\\\\^^^^^\X\\\\U^^^^^^^^^\\^^^^^^^^\\\\\\^^^^\\^\^\\^^^\^^\^\\^\^^\\\\M\U^^^^^^\^^^^^^^\^\U^^^^^^\^^^^XUUU^XRXUUUUX^^^XXU^XX^X^^^^^X^^XUXXUX^^^^^XXS^XXXXXX^^^^^^^^^^^^^X^^^^^^X^SXXSSXSSX^XS^XSSLSU^UVSSS?SVVSSVLVSPUUV^KNGSGKSVUV^^H^^S^SVV^VVS^V^^^UPVVVVVVSVPPVPHPPPPNPKUVSUP15-&'+G+)'&4)(&&,	AS:i:896	XN:i:0	XM:i:13	XO:i:0	XG:i:0	NM:i:13	MD:Z:60T69G11T14T5C97C0C2C3A10T31T0C174A11	YT:Z:UU
