# Supplementary material for: PHFinder: assisted detection of point heteroplasmy in Sanger sequencing chromatograms
Source: PeerJ. 2023 Sep 19;11:e16028. doi: 10.7717/peerj.16028 (PMC10516101; doi:10.7717/peerj.16028)
Supplement: Supplemental Information 1 [file peerj-11-16028-s001.zip › Data_Repository/MN048/5505_20.sam]

@HD	VN:1.0	SO:unsorted
@SQ	SN:Humpback	LN:500
@PG	ID:bowtie2	PN:bowtie2	VN:2.3.4.1	CL:"/usr/bin/bowtie2-align-s --wrapper basic-0 --local --quiet -q ./MN048/5505_20.fastq -x Mn_mt_CR -S ./MN048/5505_20.sam"
5505_20	0	Humpback	1	42	49S500M30S	*	0	0	CNNATCNNGCANCCAAAGCTGAATTCTACATAAACTATTCCCTGAAAAATGTATATTGTACAATAACCACAGGGCCACAGTACTATGTCCGTATTGAAAATAGCTCATTCCATTACATACCATTATGTAATTCGTGCATGTATGTACTACCACATAACCAACTGATAGCACCTTCCATGAGTATGTATAATCGTGCATTCAATTATCTTCACTACGAGCAGTTAAAGCTCGTATTAAATTTTATTAATTTTACATATTACATAATATGTATTAATAATACAATAGTACATGTCCTTATAAATTCCCAGGTTTATTTAAGTCAAATGATCCCTATGGCCGCTCCATTAGATCACGAGCTTAACTAGCATGCCGCGTGAAACCAGCAACCCGCTTGGCAGGGATCCCTCTTCTCGCACCGGGCCCATCAATCGTGGGGGTAGCTATTTAATGATCTTTATAAGACATCTGGTTCTTACTTCAGGGCCATATTAATTTAAAATCGCCCACTCGTTCCTCTTAAATAAGACATCTCGATGGGTTAATTACTAATCAGCCCATGATCATAAACNAACTNNAAGN	$""%''""')%")&%)&+2@9:*.X<F;2,<?XLN:GXXXXXLX=QAHB7XNGNLXXXXX98XXXXXBBXIFXX?Q8NG=EXMXXXEXXXXXXXXXXXXXXXJQQQXXXXQ=MXQE=IXXXXIXXQXXXXXXXMFXMMXQ@=?8AXXXXXQIMBEMQXX8IE>QQMM?FQMXXXXXXX>QQQXQXXXXMXMQQFXMQXXXIXXXXXQXXXXXXXX2@=FM@LMDMQAFMJFXXXXQCFFJIAJ@@XXXXXXXXXXXXFXXXXXXHXXQQQXXXXXXXXXXXXMXDMXQXXXXQXLXXXMXMXXXXQBXXDG@A>@XXXQXXXXX>MB8>>XQXXXXXXXXXXX>XXXQXXXXXXQXXXXXMGQQ@@XQXXXXKXXXXXXDXXXXXXXXXXXXBXALH?X79BIXXXXXXXXXXXK=XXXXHX>?XXX1XXA?XXHXKXNLXXNXKXGXGXXBXXXB=F=X@X9IXXXXXNXXX?NCXXB?5XDKXFNLG8X==XGGK96@XFGX8BKGXFKNI?5KF8?LNC=X2:78NXLCN?I6X6?<IB:?65;N?8@=7@K=88K67A6/..%'"4,.+""=00"	AS:i:904	XN:i:0	XM:i:13	XO:i:0	XG:i:0	NM:i:13	MD:Z:60T69G11T14T5C97C0C2C3A10T31T0C174A11	YT:Z:UU
