# Supplementary material for: PHFinder: assisted detection of point heteroplasmy in Sanger sequencing chromatograms
Source: PeerJ. 2023 Sep 19;11:e16028. doi: 10.7717/peerj.16028 (PMC10516101; doi:10.7717/peerj.16028)
Supplement: Supplemental Information 1 [file peerj-11-16028-s001.zip › Data_Repository/MN048/5505_20.fastq]

@5505_20
CMWATCWRGCASCCAAAGCTGAATTCTACATAAACTATTCCCTGAAAAATGTATATTGTACAATAACCACAGGGCCACAGTACTATGTCCGTATTGAAAATAGCTCATTCCATTACATACCATTATGTAATTCGTGCATGTATGTACTACCACATAACCAACTGATAGCACCTTCCATGAGTATGTATAATCGTGCATTCAATTATCTTCACTACGAGCAGTTAAAGCTCGTATTAAATTTTATTAATTTTACATATTACATAATATGTATTAATAATACAATAGTACATGTCCTTATAAATTCCCAGGTTTATTTAAGTCAAATGATCCCTATGGCCGCTCCATTAGATCACGAGCTTAACTAGCATGCCGCGTGAAACCAGCAACCCGCTTGGCAGGGATCCCTCTTCTCGCACCGGGCCCATCAATCGTGGGGGTAGCTATTTAATGATCTTTATAAGACATCTGGTTCTTACTTCAGGGCCATATTAATTTAAAATCGCCCACTCGTTCCTCTTAAATAAGACATCTCGATGGGTTAATTACTAATCAGCCCATGATCATAAACWAACTKRAAGR
+
$""%''""')%")&%)&+2@9:*.X<F;2,<?XLN:GXXXXXLX=QAHB7XNGNLXXXXX98XXXXXBBXIFXX?Q8NG=EXMXXXEXXXXXXXXXXXXXXXJQQQXXXXQ=MXQE=IXXXXIXXQXXXXXXXMFXMMXQ@=?8AXXXXXQIMBEMQXX8IE>QQMM?FQMXXXXXXX>QQQXQXXXXMXMQQFXMQXXXIXXXXXQXXXXXXXX2@=FM@LMDMQAFMJFXXXXQCFFJIAJ@@XXXXXXXXXXXXFXXXXXXHXXQQQXXXXXXXXXXXXMXDMXQXXXXQXLXXXMXMXXXXQBXXDG@A>@XXXQXXXXX>MB8>>XQXXXXXXXXXXX>XXXQXXXXXXQXXXXXMGQQ@@XQXXXXKXXXXXXDXXXXXXXXXXXXBXALH?X79BIXXXXXXXXXXXK=XXXXHX>?XXX1XXA?XXHXKXNLXXNXKXGXGXXBXXXB=F=X@X9IXXXXXNXXX?NCXXB?5XDKXFNLG8X==XGGK96@XFGX8BKGXFKNI?5KF8?LNC=X2:78NXLCN?I6X6?<IB:?65;N?8@=7@K=88K67A6/..%'"4,.+""=00"
