# Supplementary material for: PHFinder: assisted detection of point heteroplasmy in Sanger sequencing chromatograms
Source: PeerJ. 2023 Sep 19;11:e16028. doi: 10.7717/peerj.16028 (PMC10516101; doi:10.7717/peerj.16028)
Supplement: Supplemental Information 1 [file peerj-11-16028-s001.zip › Data_Repository/MN074/4603_58.sam]

@HD	VN:1.0	SO:unsorted
@SQ	SN:Humpback	LN:500
@PG	ID:bowtie2	PN:bowtie2	VN:2.3.4.1	CL:"/usr/bin/bowtie2-align-s --wrapper basic-0 --local --quiet -q ./MN074/4603_58.fastq -x Mn_mt_CR -S ./MN074/4603_58.sam"
4603_58	0	Humpback	1	42	63S20M1I361M	*	0	0	CCCGAATTCAAAAAAAATTTAAGGAAAGAGTAGAGTTTCTACATAAACTATGGCCGTGAAAAATGTATATTGTACAATAACCACCCTTACCACAGTACTATGTCCGTATTGAAAATAGCTCATTTCATTACATACCATTATGTAACTCGTGCATGTATGTACTACCACATAACCAACTGATAGCACTTTCCATGAGTATGTATAATTGTGCATTCAATTATTCTCACCACGAGCAGTTAAAGCCCGTATTAAATTTTATTAATTTTACATATTACATAATATGTATTAATAATACAATAGTACATGTCCTTATAAATACCCAGGCTCATCTAATTCAAATGATCTCTATGGCCGCTCCATTAGATCACGAGCTTAACTAGCATGCCGCGTGAAAACACCAACCCGCTTGGCAGGGGGCCCTCTTCTCGCACCGGGCCCATTAATC	'&$&$$&&'+'+'&&'+&&&+*&*+'(&()$$&0(',-4*./A3;6+./=*(*,,/,H1UV<'7BAV\UQUGVVSS]UUUZ,)',&&0*,44IACAUV5F85VVUEOVSSV@VUVVUDV]UUV]VO=BKJH?UVVOSOV]SSI7/8,?=OZVVV\UZ]VUVVV]VVDDEK@GFHSH9DVVVVGVVUVV]UVSVUSKIGSK=VSJH=KFVVDDVSISVVVVVSVKIIMVSP4V86I9EVFSD<DAAD<?IHHSU]]VGIEAVKJSSOSK?ASVPVPSUUVFVSJFOB<OG:GFIIVVEEV@PD2<=VD7B3,/3.'1/)4851A>*9CIFI64J/C9F*O:DO;OGP9<=GS5=/8SEH-3E?/E/8OA.K25I37..43*44AO6+139*8,0;-34*,,+G441;DA93.,3<,),,30/01G5B<99J+/.1:/8/55*3+:+	AS:i:649	XN:i:0	XM:i:20	XO:i:1	XG:i:1	NM:i:21	MD:Z:21A0G0G0G56T40C7G27T20T73T6T0C7A42T0C16C2G17A0T23C4	YT:Z:UU
