# Supplementary material for: PHFinder: assisted detection of point heteroplasmy in Sanger sequencing chromatograms
Source: PeerJ. 2023 Sep 19;11:e16028. doi: 10.7717/peerj.16028 (PMC10516101; doi:10.7717/peerj.16028)
Supplement: Supplemental Information 1 [file peerj-11-16028-s001.zip › Data_Repository/MN074/4627_41.fastq]

@4627_41
GGGTACTTCACATCAGCACCCAAAGCTGAATTCTACATAAACTATTCCCTGAAAAATGTATATTGTACAATAACCACAGGGCCACAGTACTATGTCCGTATTGAAAATAGCTCATTTCATTACATACCATTATGTAACTCGTGCATGTATGTACTACCACATAACCAACTGATAGCACTTTCCATGAGTATGTATAATTGTGCATTCAATTATTCTCACCACGAGCAGTTAAAGCCCGTATTAAATTTTATTAATTTTACATATTACATAATATGTATTAATAATACAATAGTACATGTCCTTATAAATTCCCAGGCTCATCTAAGTCAAATGATCTCTATGGCCGCTCCATTAGATCACGAGCTTAACTAGCATGCCGCGTGAAACCAGCAACCCGCTTGGCAGGGATCCCTCTTCTCGCACCGGGCCCATTAATCGTGGGGGTAGCTATTTAATGATCTTTATAAGACATCTGGTTCTTACTTCAGGGCCATATTAATTTAAAATCGCCCACTCGTTCCTCTTAAATAAGACATCTCGATGGATTAATTACTAATCAGCCCATGATCATAACATAAACTGAGGA
+
*%%()&'')%'%-*&9))878((DVKPP6,<^^SNDASR^^^XX^XXX^^^\\\^UD\JJ\U\U\\UJUU\^\^\R\EJ^\F\U\RSX\\\\\\^UURUU\\\\\\\\\HU\\UUXM\IUURNH\UR\\S\\U\\U\\\\EDXUR\\RLRURR\UURUDUHUS\U\NUHLF\U\HURNU\\\\\\\\U\\\\\\\\\U\\U\\R\\UL\U\UUUUJRENLLUE\L\MD\\HRDE\ULDM\\\RER\\\UU\RNHU\UURUFU\\U\\\\\UU\\\\\\U\\\\UU\\UUU\HU\\\\\\\UU\\UU\U\M\RUERXRLUM\\\\^\^^\\\UU\JLN\U\U\\\\U\\\^\\\XL^^^^\\^^^^^\UUU\LU^^XXURUU^^^^^^XXLXUX^^X^^^^^XXXUXLPSRSXX^X^^^^RXXXXS^^^^^^^^^RSF?RX^SSLLL>SLNLNLLNL^^PSSSSVVV^K^^V^^^S^VV^VVVVV^^SG^^VPGKSNDKKLKEKPKNKN9LUPNNNS9AEHGDGC9LNVGZZAPAFPSNNGPPEL:6<EUGJSNGHHLPG=PHBAAHIFPNNJPPPC28<LS=A)A)
