# Supplementary material for: PHFinder: assisted detection of point heteroplasmy in Sanger sequencing chromatograms
Source: PeerJ. 2023 Sep 19;11:e16028. doi: 10.7717/peerj.16028 (PMC10516101; doi:10.7717/peerj.16028)
Supplement: Supplemental Information 1 [file peerj-11-16028-s001.zip › Data_Repository/MN074/4603_58.fastq]

@4603_58
CCCGAATTCAAAAAAAATTTAAGGAAAGAGTAGAGTTTCTACATAAACTATGGCCGTGAAAAATGTATATTGTACAATAACCACCCTTACCACAGTACTATGTCCGTATTGAAAATAGCTCATTTCATTACATACCATTATGTAACTCGTGCATGTATGTACTACCACATAACCAACTGATAGCACTTTCCATGAGTATGTATAATTGTGCATTCAATTATTCTCACCACGAGCAGTTAAAGCCCGTATTAAATTTTATTAATTTTACATATTACATAATATGTATTAATAATACAATAGTACATGTCCTTATAAATACCCAGGCTCATCTAATTCAAATGATCTCTATGGCCGCTCCATTAGATCACGAGCTTAACTAGCATGCCGCGTGAAAACACCAACCCGCTTGGCAGGGGGCCCTCTTCTCGCACCGGGCCCATTAATC
+
'&$&$$&&'+'+'&&'+&&&+*&*+'(&()$$&0(',-4*./A3;6+./=*(*,,/,H1UV<'7BAV\UQUGVVSS]UUUZ,)',&&0*,44IACAUV5F85VVUEOVSSV@VUVVUDV]UUV]VO=BKJH?UVVOSOV]SSI7/8,?=OZVVV\UZ]VUVVV]VVDDEK@GFHSH9DVVVVGVVUVV]UVSVUSKIGSK=VSJH=KFVVDDVSISVVVVVSVKIIMVSP4V86I9EVFSD<DAAD<?IHHSU]]VGIEAVKJSSOSK?ASVPVPSUUVFVSJFOB<OG:GFIIVVEEV@PD2<=VD7B3,/3.'1/)4851A>*9CIFI64J/C9F*O:DO;OGP9<=GS5=/8SEH-3E?/E/8OA.K25I37..43*44AO6+139*8,0;-34*,,+G441;DA93.,3<,),,30/01G5B<99J+/.1:/8/55*3+:+
