# Supplementary material for: PHFinder: assisted detection of point heteroplasmy in Sanger sequencing chromatograms
Source: PeerJ. 2023 Sep 19;11:e16028. doi: 10.7717/peerj.16028 (PMC10516101; doi:10.7717/peerj.16028)
Supplement: Supplemental Information 1 [file peerj-11-16028-s001.zip › Data_Repository/MN074/4627_41.sam]

@HD	VN:1.0	SO:unsorted
@SQ	SN:Humpback	LN:500
@PG	ID:bowtie2	PN:bowtie2	VN:2.3.4.1	CL:"/usr/bin/bowtie2-align-s --wrapper basic-0 --local --quiet -q ./MN074/4627_41.fastq -x Mn_mt_CR -S ./MN074/4627_41.sam"
4627_41	0	Humpback	1	42	56S500M30S	*	0	0	GGGTACTTCACATCAGCACCCAAAGCTGAATTCTACATAAACTATTCCCTGAAAAATGTATATTGTACAATAACCACAGGGCCACAGTACTATGTCCGTATTGAAAATAGCTCATTTCATTACATACCATTATGTAACTCGTGCATGTATGTACTACCACATAACCAACTGATAGCACTTTCCATGAGTATGTATAATTGTGCATTCAATTATTCTCACCACGAGCAGTTAAAGCCCGTATTAAATTTTATTAATTTTACATATTACATAATATGTATTAATAATACAATAGTACATGTCCTTATAAATTCCCAGGCTCATCTAAGTCAAATGATCTCTATGGCCGCTCCATTAGATCACGAGCTTAACTAGCATGCCGCGTGAAACCAGCAACCCGCTTGGCAGGGATCCCTCTTCTCGCACCGGGCCCATTAATCGTGGGGGTAGCTATTTAATGATCTTTATAAGACATCTGGTTCTTACTTCAGGGCCATATTAATTTAAAATCGCCCACTCGTTCCTCTTAAATAAGACATCTCGATGGATTAATTACTAATCAGCCCATGATCATAACATAAACTGAGGA	*%%()&'')%'%-*&9))878((DVKPP6,<^^SNDASR^^^XX^XXX^^^\\\^UD\JJ\U\U\\UJUU\^\^\R\EJ^\F\U\RSX\\\\\\^UURUU\\\\\\\\\HU\\UUXM\IUURNH\UR\\S\\U\\U\\\\EDXUR\\RLRURR\UURUDUHUS\U\NUHLF\U\HURNU\\\\\\\\U\\\\\\\\\U\\U\\R\\UL\U\UUUUJRENLLUE\L\MD\\HRDE\ULDM\\\RER\\\UU\RNHU\UURUFU\\U\\\\\UU\\\\\\U\\\\UU\\UUU\HU\\\\\\\UU\\UU\U\M\RUERXRLUM\\\\^\^^\\\UU\JLN\U\U\\\\U\\\^\\\XL^^^^\\^^^^^\UUU\LU^^XXURUU^^^^^^XXLXUX^^X^^^^^XXXUXLPSRSXX^X^^^^RXXXXS^^^^^^^^^RSF?RX^SSLLL>SLNLNLLNL^^PSSSSVVV^K^^V^^^S^VV^VVVVV^^SG^^VPGKSNDKKLKEKPKNKN9LUPNNNS9AEHGDGC9LNVGZZAPAFPSNNGPPEL:6<EUGJSNGHHLPG=PHBAAHIFPNNJPPPC28<LS=A)A)	AS:i:912	XN:i:0	XM:i:11	XO:i:0	XG:i:0	NM:i:11	MD:Z:81T40C7G27T20T80T0C7A42T0C62C123	YT:Z:UU
