# Supplementary material for: PHFinder: assisted detection of point heteroplasmy in Sanger sequencing chromatograms
Source: PeerJ. 2023 Sep 19;11:e16028. doi: 10.7717/peerj.16028 (PMC10516101; doi:10.7717/peerj.16028)
Supplement: Supplemental Information 1 [file peerj-11-16028-s001.zip › Data_Repository/MN019/5981_53.fastq]

@5981_53
AMYCMWYMRSMMCCCAAAGCTGAAWTYTACATAAACTATTCCCTGAAAAATGTATATTGTACAATAACCACAGGKCCWCAGTACTATGTCCGTATTGAAAATAGCTCATTCCATTACATACCATTATGTAATTCGTGCATGTATGTACTACCACATAACCAACTGATAGCACCTTCCATGAGTATGTATAATCGTGCATTCAATTATCTTCACTACGAGCAGTTAAAGCTCGTATTAAATTTTATTAATTTTACATATTACATAATATGTATTAATAATACAATAGTACATGTCCTTATAAATTCCCAGGTTTATTTAAGTCAAATGATCCCTATGGCCGCTCCATTAGATCACGAGCTTAACTAGCATGCCGCGTGAAACCAGCAACCCGCTTGGCAGGGATCCCTCTTYTCGCACCGGGCCCATCAATCGTGGGGGTAGCTATTTAATGATCTTTATAAGACATCTGGTTCTTACTTCARGGCCATATTAATTTAAAATCGCCCACTCGTTYCTCTTAAATAAGACATCTCGATGGGTTAATTACTAATCAGCCCATGATCATAACAWAACTGAGGA
+
)""&""""""""(+)'')(**((,"("/21&1143-0551-8:=85>?X:7X>FIXXXQ?IC<XXXQQ748452"46"CA;?FXQXXXXDE=6EIXXEXAFLI8FL=CAF=9:=>?D7II@EQMB@@=9FNJXM<DXA@@I89>EFXXFXNXBXQQQXMXDQJXXXMXBEICQCJII=XXQDXCEXLMQMXMXAIXIJMI@7=@CXXXMNI;BMQ?2Q=FIEFQIIIE=QFD;XIILFLIXXXXXXXXNXQMMLLXLXXXICMINQXXXXQXEXIXXXJNIIC=L<=AAIXXXQXXXXXLQCCIFCIE9D6FCXXMXNXBBXDGX?MMDGFLMXQXM=MB@NMNF@96-/49@8@XB:L??461-24;8XFMB7<724:58F=??F=:@<;=KGXH455?8;?<I?GXG>"NX:GG:C;FB;G@7XXK;?XC?X4:F;BEGILLG6B9FFN<:GLF?L@9X1B99@X@N6/<9ELIBELB6"X*%H16K:2113NL:;665I.'/-785F;9=&<6L92:=*07I,X89:X>BB83?:;6ICCC<?C:>A8B:57NX97@<6@::.K2/"I<:83019+
