# Supplementary material for: PHFinder: assisted detection of point heteroplasmy in Sanger sequencing chromatograms
Source: PeerJ. 2023 Sep 19;11:e16028. doi: 10.7717/peerj.16028 (PMC10516101; doi:10.7717/peerj.16028)
Supplement: Supplemental Information 1 [file peerj-11-16028-s001.zip › Data_Repository/MN019/5994_7.sam]

@HD	VN:1.0	SO:unsorted
@SQ	SN:Humpback	LN:500
@PG	ID:bowtie2	PN:bowtie2	VN:2.3.4.1	CL:"/usr/bin/bowtie2-align-s --wrapper basic-0 --local --quiet -q ./MN019/5994_7.fastq -x Mn_mt_CR -S ./MN019/5994_7.sam"
5994_7	0	Humpback	1	42	87S461M1D5M1D10M1D15M2S	*	0	0	CCCTCCCCNAANGACTCAAGGAAGAAGTATTACACTCCACCATCAGCACCCAAAGCTGAAATTCTACATAAACTATTCCCTGAAAAATGTATATTGTACAATAACCACAGGGCCACAGTACTATGTCCGTATTGAAAATAGCTCATTCCATTACATACCATTATGTAATTCGTGCATGTATGTACTACCACATAACCAACTGATAGCACCTTCCATGAGTATGTATAATCGTGCATTCAATTATCTTCACTACGAGCAGTTAAAGCTCGTATTAAATTTTATTAATTTTACATATTACATAATATGTATTAATAATACAATAGTACATGTCCTTATAAATTCCCAGGTTTATTTAAGTCAAATGATCCCTATGGCCGCTCCATTAGATCACGAGCTTAACTAGCATGCCGCGTGAAACCAGCAACCCGCTTGGCAGGGATCCCTCTTCNCGCACCGGGCCCATCAANCGTGGGGGTAGCTATTTAATGATCTTTATAAGACATCTGGNNNNTACTTCAGGGCCATATTAATTTAAAATNGCCCACTCGTCCTCTAAATAAGACNCTCGATNGTTNANTNT	)"'"'"&&("%'/+%("71;850,0*)&/7584777?XNI:"40X>4445756;<>CXQ=M8=847414"""":554475FXM=C88:9:;77547<;;@EIJB8QQ<@@7=7"765358@AAJE7=2:<;"858225:527<JE>E=:6;<;EE>DDH:BEFACA@9<9@:;79:B;=768;;;:8FC67947857?7=856:X799:976:837777;<646?8<:A97<;A?Q;97454:587645;7:8CI=898A7:X;;BAF869958<8M:94449;9<9>>IC:<:B87==8::9447<DD=97265;L;7897:Q>LF@G98=I78355257:=764=:689533:776288H?XM8?::86BBXKXKXGA4AXXX??C?;<@::<7=KKBF=>6@F887040479I>H?:1XBL?:X;867B4@547779BACLN79687;F:>?:9KL7??<NXIXX6?<LFFG<>I::?X8:F89:BGGL8XXXXX?:?;3676>I;X5?>@<996.-?;?9:@KNFA==7B<AC88@I8<247<B:7;<@BIKF7;A93172+.."2+"+8;75/75	AS:i:847	XN:i:0	XM:i:24	XO:i:3	XG:i:3	NM:i:27	MD:Z:60T69G11T14T5C97C0C2C3A10T31T0C47T17T40T0T0C0T27C9^T5^T10^A0T6G1A1T1A1	YT:Z:UU
