# Supplementary material for: PHFinder: assisted detection of point heteroplasmy in Sanger sequencing chromatograms
Source: PeerJ. 2023 Sep 19;11:e16028. doi: 10.7717/peerj.16028 (PMC10516101; doi:10.7717/peerj.16028)
Supplement: Supplemental Information 1 [file peerj-11-16028-s001.zip › Data_Repository/MN034/5501_17.sam]

@HD	VN:1.0	SO:unsorted
@SQ	SN:Humpback	LN:500
@PG	ID:bowtie2	PN:bowtie2	VN:2.3.4.1	CL:"/usr/bin/bowtie2-align-s --wrapper basic-0 --local --quiet -q ./MN034/5501_17.fastq -x Mn_mt_CR -S ./MN034/5501_17.sam"
5501_17	0	Humpback	1	42	58S500M31S	*	0	0	CNGNGNGTNNNTTNNNANNGNCCNANGCTGAATTCTACATAAACTATTCCCTGAANAATGTATATTGTACAATAACCACAGGGCCACAGTACTATGTCCGTATTGAAAATAGCTCATTCCATTACATACCATTATGTAATTCGTGCATGTATGTACTACCACATAACCAACTGATAGCACCTTCCATGAGTATGTATAATCGTGCATTCAATTATCTTCACTACNAGCAGTTAAAGCTCGTATTAAATTTTATTAATTTTACATATTACATAATATGTATTAATAATACAATAGTACATGTCCTTATAAATTCCCAGGTTTATTTAAGTCAAATGATCCCTATGGCCGCTCCATTAGATCACGAGCTTAACTAGCATGCCGCGTGAAACCAGCAACCCGCTTGGCAGGGATCCCTCTTCTCGCACCGGGCCCATCAATCGTGGGGGTAGCTATTTAATGATCTTTATAAGACATCTGGTTCTTACTTCAGGGCCATATTAATTTAAAATCGCCCACTCGTTCCTCTTAAATAAGACATCTCGATGGGTTAATTACTAATCAGCCCATGATCATAANTNAACTNAANGAN	#"'"%"&&"""&'"""&""%"%'"%"/<>91**17763-202-722XXXQB3B?/".45Q95:3A5Q8=348=FLN><C73@42=7@9CEXQCXXCXXXXEIXFQ?J=HF=66@5QCXM=4FEIQ=QQMEE;XMJMQLMMXMDBXEIME=8===FXCQME=QBQXXH?6??BEEE=5=E@FXQQXXXQQEXQXXXQMBQ?XEDXDEFMXFXXXXXIMHFIIIXQ"Q=;C=DF9A?CFQHFMXQXJCDDFD=D@=XIMXXXXXXXQQ4XQXXXQ;XFQQQXXXXQXXDXXMXXXMXXLLMQMMXMXXXFXMXXXQA@MXFL@D@>XHQ8XXMMXGXX:GLXXXXQQHXXXXXX;XXX=XXAXXQXXQXQMXBXXBAX2DAH?LXFXXXK@XB?:<:@A@XNX<DXLB:X6D?GXXXXXXXXXLLN:X?XX@XX?XXK4XXKNXXLK?HKGXKIA?G6KBKX7XNX5FL4X7X;KGXXKKFHB<B?GXBG7)A?7G:NN;/B=:L@=72?2X8IX:C;GX9XCILFL@2<X>:=D,554?CI=@8C@H<9>K:2F=@9FB4;78NK<75353=8<67"&">.13"10"-)"	AS:i:901	XN:i:0	XM:i:14	XO:i:0	XG:i:0	NM:i:14	MD:Z:60T69G11T14T5C2G94C0C2C3A10T31T0C174A11	YT:Z:UU
