# Supplementary material for: PHFinder: assisted detection of point heteroplasmy in Sanger sequencing chromatograms
Source: PeerJ. 2023 Sep 19;11:e16028. doi: 10.7717/peerj.16028 (PMC10516101; doi:10.7717/peerj.16028)
Supplement: Supplemental Information 1 [file peerj-11-16028-s001.zip › Data_Repository/MN021/5145_28.fastq]

@5145_28
GTTTTMCYTTWKAWWRAACCCTGGGAATTTATAAGGACATGTACTATTGTATTATTAATACATATTATGTAATATGTAAAATTAATAAAATTTAATACGGGCTTTAACTGCTCGTGGTGAGAATAATTGAATGCACAATTATACATACTCATGGAAAGTGCTATCAGTTGGTTATGTGGTAGTACATACATGCACGAATTACATAATGGTATGTAATGAAATGAGCTATTTTCAATACGGACATAGTACTGTGGCCCTGTGGTTATTGTACAATATACATTTTTCAGGGAATAGTTTATGTAGAATTTCAGCTTTGGGTGCTGATGGTGGAGTGTAATACTTCTTCCTTGAGTCTTAGGGAG
+
(($$("&"()""("""&&&'**&&(,*)+*(,),&7.));YI5BPBQ?YLGG=GGAYHR[PEVRW?YPYRQWHPGWURRRPBNA=BLM[UMYYYUPWWXYYYY[MUYUYX[YTRLXTT[WYWYBYWQ[YO[OWGLYYYYY[[[YUY[YYYYYYYWYXXUWUUYWYYMXYYXYYYWYYYUYYRYUYP[Y[PYYUTXMXMMWYYUUU[V[YXUQY[YYWYYYLQ[WVYW[WY[[YYU[VP=VOLYYYTXYXYY[WWY[YUUUUX[YYWYW[Y[[YYWWWYWYY[[YVLLWLUWQ[HRVAVGUYU@YYG[[YMCYYVULVPVWUVVYPRDDRVYHGUFRVP[P[YYYYYY[YUULYYREP8LC-.
