# Supplementary material for: PHFinder: assisted detection of point heteroplasmy in Sanger sequencing chromatograms
Source: PeerJ. 2023 Sep 19;11:e16028. doi: 10.7717/peerj.16028 (PMC10516101; doi:10.7717/peerj.16028)
Supplement: Supplemental Information 1 [file peerj-11-16028-s001.zip › Data_Repository/MN021/5140_28.fastq]

@5140_28
CYYCCCCCATCRGCACCCAAAAGCTGAAATTCTACATAAACTATTCCCTGAAAAATGTATATTGTACAATAACCACAGGGCCACAGTACTATGTCCGTATTGAAAATAGCTCATTTCATTACATACCATTATGTAATTCGTGCATGTATGTACTACCACATAACCAACTGATAGCACTTTCCATGAGTATGTATAATTGTGCATTCAATTATTCTCACCACGAGCAGTTAAAGCCCGTATTAAATTTTATTAATTTTACATATTACATAATATGTATTAATAATACAATAGTACATGTCCTTATAAATTCCCAGGCTCATCTAAGTCAAATGATCTCTATGGCCGCTCCATTAGATCACGAGCTTAACTAGCATGCCGCGTGAAACCAGCAACCCGCTTGGCAGGGATCCCTCTTCTCGCACCGGGCCCATTAATCGTGGGGGTAGCTATTTAATGATCTTTATAAGACATCTGGTTCTTACTTCAGGGCCATATTAATTTAAAATCGCCCACTCGTTCCTCTTAAATAAGACATCTCGATGGATTAATTACTAATCAGCCCATGATCATAACATAACTGAGGAGGG
+
(""(&&&&&(("&')3L0)C<-2<E)&&&)0CD=@:D[QQPPPLYTYYJN6HRN46@7=CLMBWLJLGYYXXYOGYPXWWLOLYYYYWW[XOUYYUUYQWXYDVVOQYWYYWYUX[OUWYYYXXXYWYWWXUU[X[U[XUEOVTGXTDGPXOUX[XWYYYY[YYWG[[XXLOXMYYU[XXYYYGXQLXUQWXUUXYUXOFOVXU[WXXYXYW[YYWXXYXXDUOXXVXXXYXYYYYX[WWYXXXWX[XXWX[XWX[XY[YYXWYX[[XXWXWOWXUUX[XXYYXX[[XXXX[Y[[OYVVVXXYYYXYY[X[XGTTTVXVX[X[XXYYYLJEXOEKVX[YUVXRVGMY[UMUV[@OGLLEKW[[[YY[VWWS[YCWV[VV[RYLRVDVGUVVQGVVRVVVVEB?<HCQLR[V[YYVVV[O[[LV[[VVYYYGVJRGGCEYUY[YPUPKQMPQGLSLNNELMULSM[NGNIJLSLIF>QOLQSPP[YJ1DL=98>ABHQIBQCLHIGGG:=HAB@BJ=EMRPLUUEUUYPY[FFEE?JFEMNIGOG8CJKBYYO[UIKPYDPPCDIOC;SSPM=GA4B=DKL0,8)&(&
