# Supplementary material for: PHFinder: assisted detection of point heteroplasmy in Sanger sequencing chromatograms
Source: PeerJ. 2023 Sep 19;11:e16028. doi: 10.7717/peerj.16028 (PMC10516101; doi:10.7717/peerj.16028)
Supplement: Supplemental Information 1 [file peerj-11-16028-s001.zip › Data_Repository/MN021/5145_28.sam]

@HD	VN:1.0	SO:unsorted
@SQ	SN:Humpback	LN:500
@PG	ID:bowtie2	PN:bowtie2	VN:2.3.4.1	CL:"/usr/bin/bowtie2-align-s --wrapper basic-0 --local --quiet -q ./MN021/5145_28.fastq -x Mn_mt_CR -S ./MN021/5145_28.sam"
5145_28	16	Humpback	1	41	83S260M19S	*	0	0	CTCCCTAAGACTCAAGGAAGAAGTATTACACTCCACCATCAGCACCCAAAGCTGAAATTCTACATAAACTATTCCCTGAAAAATGTATATTGTACAATAACCACAGGGCCACAGTACTATGTCCGTATTGAAAATAGCTCATTTCATTACATACCATTATGTAATTCGTGCATGTATGTACTACCACATAACCAACTGATAGCACTTTCCATGAGTATGTATAATTGTGCATTCAATTATTCTCACCACGAGCAGTTAAAGCCCGTATTAAATTTTATTAATTTTACATATTACATAATATGTATTAATAATACAATAGTACATGTCCTTATAAATTCCCAGGGTTNNNTNNAANGNAAAAC	.-CL8PERYYLUUY[YYYYYY[P[PVRFUGHYVRDDRPYVVUWVPVLUVYYCMY[[GYY@UYUGVAVRH[QWULWLLVY[[YYWYWWWYY[[Y[WYWYY[XUUUUY[YWW[YYXYXTYYYLOV=PV[UYY[[YW[WYVW[QLYYYWYY[YQUXY[V[UUUYYWMMXMXTUYYP[Y[PYUYRYYUYYYWYYYXYYXMYYWYUUWUXXYWYYYYYYY[YUY[[[YYYYYLGWO[OY[QWYBYWYW[TTXLRTY[XYUYUM[YYYYXWWPUYYYMU[MLB=ANBPRRRUWGPHWQRYPY?WRVEP[RHYAGG=GGLY?QBPB5IY;)).7&,),(*+)*,(&&**'&&&"""("")("&"($$((	AS:i:488	XN:i:0	XM:i:4	XO:i:0	XG:i:0	NM:i:4	MD:Z:122C7G27T20T80	YT:Z:UU
