# Supplementary material for: PHFinder: assisted detection of point heteroplasmy in Sanger sequencing chromatograms
Source: PeerJ. 2023 Sep 19;11:e16028. doi: 10.7717/peerj.16028 (PMC10516101; doi:10.7717/peerj.16028)
Supplement: Supplemental Information 1 [file peerj-11-16028-s001.zip › Data_Repository/MN021/5140_28.sam]

@HD	VN:1.0	SO:unsorted
@SQ	SN:Humpback	LN:500
@PG	ID:bowtie2	PN:bowtie2	VN:2.3.4.1	CL:"/usr/bin/bowtie2-align-s --wrapper basic-0 --local --quiet -q ./MN021/5140_28.fastq -x Mn_mt_CR -S ./MN021/5140_28.sam"
5140_28	0	Humpback	1	42	55S500M32S	*	0	0	CNNCCCCCATCNGCACCCAAAAGCTGAAATTCTACATAAACTATTCCCTGAAAAATGTATATTGTACAATAACCACAGGGCCACAGTACTATGTCCGTATTGAAAATAGCTCATTTCATTACATACCATTATGTAATTCGTGCATGTATGTACTACCACATAACCAACTGATAGCACTTTCCATGAGTATGTATAATTGTGCATTCAATTATTCTCACCACGAGCAGTTAAAGCCCGTATTAAATTTTATTAATTTTACATATTACATAATATGTATTAATAATACAATAGTACATGTCCTTATAAATTCCCAGGCTCATCTAAGTCAAATGATCTCTATGGCCGCTCCATTAGATCACGAGCTTAACTAGCATGCCGCGTGAAACCAGCAACCCGCTTGGCAGGGATCCCTCTTCTCGCACCGGGCCCATTAATCGTGGGGGTAGCTATTTAATGATCTTTATAAGACATCTGGTTCTTACTTCAGGGCCATATTAATTTAAAATCGCCCACTCGTTCCTCTTAAATAAGACATCTCGATGGATTAATTACTAATCAGCCCATGATCATAACATAACTGAGGAGGG	(""(&&&&&(("&')3L0)C<-2<E)&&&)0CD=@:D[QQPPPLYTYYJN6HRN46@7=CLMBWLJLGYYXXYOGYPXWWLOLYYYYWW[XOUYYUUYQWXYDVVOQYWYYWYUX[OUWYYYXXXYWYWWXUU[X[U[XUEOVTGXTDGPXOUX[XWYYYY[YYWG[[XXLOXMYYU[XXYYYGXQLXUQWXUUXYUXOFOVXU[WXXYXYW[YYWXXYXXDUOXXVXXXYXYYYYX[WWYXXXWX[XXWX[XWX[XY[YYXWYX[[XXWXWOWXUUX[XXYYXX[[XXXX[Y[[OYVVVXXYYYXYY[X[XGTTTVXVX[X[XXYYYLJEXOEKVX[YUVXRVGMY[UMUV[@OGLLEKW[[[YY[VWWS[YCWV[VV[RYLRVDVGUVVQGVVRVVVVEB?<HCQLR[V[YYVVV[O[[LV[[VVYYYGVJRGGCEYUY[YPUPKQMPQGLSLNNELMULSM[NGNIJLSLIF>QOLQSPP[YJ1DL=98>ABHQIBQCLHIGGG:=HAB@BJ=EMRPLUUEUUYPY[FFEE?JFEMNIGOG8CJKBYYO[UIKPYDPPCDIOC;SSPM=GA4B=DKL0,8)&(&	AS:i:920	XN:i:0	XM:i:10	XO:i:0	XG:i:0	NM:i:10	MD:Z:122C7G27T20T80T0C7A42T0C62C123	YT:Z:UU
