# Supplementary material for: PHFinder: assisted detection of point heteroplasmy in Sanger sequencing chromatograms
Source: PeerJ. 2023 Sep 19;11:e16028. doi: 10.7717/peerj.16028 (PMC10516101; doi:10.7717/peerj.16028)
Supplement: Supplemental Information 1 [file peerj-11-16028-s001.zip › Data_Repository/MN025/5145_29.sam]

@HD	VN:1.0	SO:unsorted
@SQ	SN:Humpback	LN:500
@PG	ID:bowtie2	PN:bowtie2	VN:2.3.4.1	CL:"/usr/bin/bowtie2-align-s --wrapper basic-0 --local --quiet -q ./MN025/5145_29.fastq -x Mn_mt_CR -S ./MN025/5145_29.sam"
5145_29	16	Humpback	1	41	83S274M	*	0	0	CTCCCTAAGACTCAAGGAAGAAGTATTACACTCCACCATCAGCACCCAAAGCTGAAATTCTACATAAACTATTCCCTGAAAAATGTATATTGTACAATAACCACAGGGCCACAGTACTATGTCCGTATTGAAAATAGCTCATTTCATTACATACCATTATGTAACTCGTGCATGTATGTACTACCACATAACCAACTGATAGCACTTTCCATGAGTATGTATAATTGTGCATTCAATTATTCTCACCACGAGCAGTTAAAGCCCGTATTAAATTTTATTAATTTTACATATTACATAATATGTATTAATAATACAATAGTACATGTCCTTATAAATCCCCGGNTTCNNTTNAATNNA	++GH9V@ROR=FCIGVYU[Y[[UY[YVLWYLYR[LJTGUT[UWUUYXX[[[HGUYYPUXAXYUQYV[XDUGUUCX<DDXX[XWRXVXXVX[XLHL?DHXTVXDOXYYYYYV[XLXDL[YLXU[FXXLWYU[[[Y[UYTXYWU[[XGVMYYQUYYXUYY[YYYYXDWKYYW[YT[XYUY[YXWXU[UUWYYYYXY[HQWY[WQWYYYVOLXVGW[[Y[WYYWYYYYYYLVWGVLWXUYWAOWBW[XYXXGYVTRTGPPUYYXXXRUYVVVM[UVYYRJHRPPRE[V[UMULVUVUGY;QYY8I?IQS9FB8/()3SQIAF<SQ<,42LC22*&&3+&&(&&(&"(&(""'&"&$(""(	AS:i:476	XN:i:0	XM:i:15	XO:i:0	XG:i:0	NM:i:15	MD:Z:81T40C7G27T20T73T3A1G1C1A0T0C1A3C0A1	YT:Z:UU
