# Supplementary material for: PHFinder: assisted detection of point heteroplasmy in Sanger sequencing chromatograms
Source: PeerJ. 2023 Sep 19;11:e16028. doi: 10.7717/peerj.16028 (PMC10516101; doi:10.7717/peerj.16028)
Supplement: Supplemental Information 1 [file peerj-11-16028-s001.zip › Data_Repository/MN025/5140_29.sam]

@HD	VN:1.0	SO:unsorted
@SQ	SN:Humpback	LN:500
@PG	ID:bowtie2	PN:bowtie2	VN:2.3.4.1	CL:"/usr/bin/bowtie2-align-s --wrapper basic-0 --local --quiet -q ./MN025/5140_29.fastq -x Mn_mt_CR -S ./MN025/5140_29.sam"
5140_29	0	Humpback	1	41	55S260M1D66M1D12M1D3M1D38M1I11M1D12M1D22M1D41M1D27M33S	*	0	0	GAANCCCAATNCGGNCCCAAAGGCTGAAATTCTACATAAACTATTCCCTGAAAAATGTATATTGTACAATAACCACAGGGCCACAGTACTATGTCCGTATTGAAAATAGCTCATTTCATTACATACCATTATGTAACTCGTGCATGTATGTACTACCACATAACCAANTGATAGCACTTTCCATGAGTATGTATAATTGTGCATTCAATTATTCTCACCACGANCAGTTAAAGCCCGTATTAAATTTTATTAATTTTACATATTACATAATATGTATTAATAATACAATAGTACATGTCCTTATAAATTCCCAGGCTCTCTAANTCAAATGATCTCTATGGCCGCTCCATTAGATCACGAGCTTAACTAGCCTGCCGCGTGAACCAGCAACCCCTTGCAGGGATCCCTCTTCTCNCACCGGGCCCATTAATCGNGGGGGGTAGCTATTNATGATCTTTTAAAAAATCTGGGTTTTACTTCGGGNCATAAAAATTNAAAAACNCCCACTCCTTCCTCTTAAAAAAAAATCTCCNTGGGGTAATAACNAAACAACCCCATGATCTTAAAATAACTGAGGGGGG	&&&"'&&&()")'&"&((&()+*)()0>4175170(-/4,221067RP@G<<=L::<78:=:=?:22.+111:81:91=;>H9>=;H::9:::D>>:::=?<>B8?9:09<=;8DB:87BB=9BFFE:5B7::=9DDHM:<H;9>:899==8DMC=>8999;;;=>="HH=;=8::9D>?>;;B99,591=98>:B9H=89:9DE?=D?H;:H?<:;?:9=8>"B=4:>97:,,,+,,B:?=:?;>=9;8>=BBB1112+1>;9B<9;B>9>2::<,,1'*1+*11+0+1(+,*,1011*+50,*(**','',,',*0'+,',"+10-,*+0++,,,**+*+,,++11+*11,1,'0*'+'*-,*+++1+*'*'+,*+,+'','(,,,,,''++,,,'''*+,,((+,+*1,+,"+'+**+0+11*'/1(',,"+-''*,+,,,,+,'"***0('+,+**(,*'*,***(+++,***(**+*,"',,++*,+'*"23+*++"**0,,,++((,'(,'++'+,+*+,,,,/,-"*,4.+111++,,"'',+/,*0+**+++,,+,1++,-6++(+++,'',*	AS:i:752	XN:i:0	XM:i:36	XO:i:9	XG:i:9	NM:i:45	MD:Z:81T30C9C7G27T9G10T80^T1C0A5A42T0C3A9^A12^G3^G18G12C5T11^T2A9^A3G1C6T1C7^A3C4T0T4T4T1G7G11^T2G1C5G0A3A0T4T2T2	YT:Z:UU
