# Supplementary material for: PHFinder: assisted detection of point heteroplasmy in Sanger sequencing chromatograms
Source: PeerJ. 2023 Sep 19;11:e16028. doi: 10.7717/peerj.16028 (PMC10516101; doi:10.7717/peerj.16028)
Supplement: Supplemental Information 1 [file peerj-11-16028-s001.zip › Data_Repository/MN025/5985_62.fastq]

@5985_62
GMMWWYRRMRCCAAGCTGAATTCTACATAAACTATTCCCTGAAAAATGTATATTGTACAATAACCACMGGKYCACAGTACTATGTCCGTATTGAAAATAGCTCATTTCATTACATACCATTATGTAACTCGTGCATGTATGTACTACCACATAACCAACTGATAGCACTTTCCATGAGTATGTATAATTGTGCATTCAATTATTCTCACCACGAGCAGTTAAAGCCCGTATTAAATTTTATTAATTTTACATATTACATAATATGTATTAATAATACAATAGTACATGTCCTTATAAATTCCCAGGCTCATCTAAGTCAAATGATCTCTATGGCCGCTCCATTAGATCACGAGCTTAACTAGCATGCCGCGTGAAACCAGCAACCCGCTTGGCAGGGATCCCTCTTCTCGCACCGGGCCCATTAATCGTGGGGGTAGCTATTTAATGATCTTTATAAGACATCTGGTTCTTACTTCAGGGCCATATTAATTTAAAATCGCCCACTCGTTCCTCTYAAATAAGACATCTCGATGGGTTAATTACTAATCAGCCCATGATCATAACATWAACTGAGGGA
+
%"""""""""'()'(%*,)&.X>B975?=XXG7>MXXXXXX8@QQ:5Q@=D:ACAA8747XXNI?58"25""24=84:XXXEMIIDJA:@C>C:F9FF787A@CFQ@66@=;:4AAE=;@E=AI==LIJE75Q@=E@7;987FQCEC87<76@FFE7;8>=?A<;7;<FMNLCCXXX@FL>@A;C>I9FF6A8=DL@7@FIIFDJHBDDIFI8A87<8;79987;;8:FIFIL;F>@F@I?;L>FIHCAA:CBB7D?NCFI9@5B==F=@==IB;F?=??B<7FE>9A=BLCDGB:;:?==F==6M5:;8=FXXXXLQFFG4;;46<IELG@@8HBBILF8BLLFX9XN?XXXKXXN=9B?86I3D795=L<XIXK:F;;<<BLXXXLXXDX<L?N78;ILXXXXXNLF;C=2@;XX7XF7LCXCF;55KX9CF=C6DBF;6<8E@X>5N?XFE83X1X:C<XBXB6LFXGL>XK94)XX8L7<F:3?59?77F>;2@3<;7756?:69=;9GL&9IF;3F3X78?G@B=7:LXA88657I:?9?F98554N<6:A4798F;92+2#=/+637'12*
