# Supplementary material for: PHFinder: assisted detection of point heteroplasmy in Sanger sequencing chromatograms
Source: PeerJ. 2023 Sep 19;11:e16028. doi: 10.7717/peerj.16028 (PMC10516101; doi:10.7717/peerj.16028)
Supplement: Supplemental Information 1 [file peerj-11-16028-s001.zip › Data_Repository/MN025/5145_29.fastq]

@5145_29
TYMATTWAAKRGAASCCGGGGATTTATAAGGACATGTACTATTGTATTATTAATACATATTATGTAATATGTAAAATTAATAAAATTTAATACGGGCTTTAACTGCTCGTGGTGAGAATAATTGAATGCACAATTATACATACTCATGGAAAGTGCTATCAGTTGGTTATGTGGTAGTACATACATGCACGAGTTACATAATGGTATGTAATGAAATGAGCTATTTTCAATACGGACATAGTACTGTGGCCCTGTGGTTATTGTACAATATACATTTTTCAGGGAATAGTTTATGTAGAATTTCAGCTTTGGGTGCTGATGGTGGAGTGTAATACTTCTTCCTTGAGTCTTAGGGAG
+
(""($&"&'""(&("&(&&(&&+3&&*22CL24,<QS<FAIQS3)(/8BF9SQI?I8YYQ;YGUVUVLUMU[V[ERPPRHJRYYVU[MVVVYURXXXYYUPPGTRTVYGXXYX[WBWOAWYUXWLVGWVLYYYYYYWYYW[Y[[WGVXLOVYYYWQW[YWQH[YXYYYYWUU[UXWXY[YUYX[TY[WYYKWDXYYYY[YYUXYYUQYYMVGX[[UWYXTYU[Y[[[UYWLXXF[UXLY[LDXLX[VYYYYYXODXVTXHD?LHLX[XVXXVXRWX[XXDD<XCUUGUDX[VYQUYXAXUPYYUGH[[[XXYUUWU[TUGTJL[RYLYWLVY[YU[[Y[UYVGICF=ROR@V9HG++
