# Supplementary material for: PHFinder: assisted detection of point heteroplasmy in Sanger sequencing chromatograms
Source: PeerJ. 2023 Sep 19;11:e16028. doi: 10.7717/peerj.16028 (PMC10516101; doi:10.7717/peerj.16028)
Supplement: Supplemental Information 1 [file peerj-11-16028-s001.zip › Data_Repository/MN025/5140_29.fastq]

@5140_29
GAAYCCCAATYCGGMCCCAAAGGCTGAAATTCTACATAAACTATTCCCTGAAAAATGTATATTGTACAATAACCACAGGGCCACAGTACTATGTCCGTATTGAAAATAGCTCATTTCATTACATACCATTATGTAACTCGTGCATGTATGTACTACCACATAACCAASTGATAGCACTTTCCATGAGTATGTATAATTGTGCATTCAATTATTCTCACCACGARCAGTTAAAGCCCGTATTAAATTTTATTAATTTTACATATTACATAATATGTATTAATAATACAATAGTACATGTCCTTATAAATTCCCAGGCTCTCTAARTCAAATGATCTCTATGGCCGCTCCATTAGATCACGAGCTTAACTAGCCTGCCGCGTGAACCAGCAACCCCTTGCAGGGATCCCTCTTCTCSCACCGGGCCCATTAATCGKGGGGGGTAGCTATTWATGATCTTTTAAAAAATCTGGGTTTTACTTCGGGSCATAAAAATTWAAAAACMCCCACTCCTTCCTCTTAAAAAAAAATCTCCSTGGGGTAATAACMAAACAACCCCATGATCTTAAAATAACTGAGGGGGG
+
&&&"'&&&()")'&"&((&()+*)()0>4175170(-/4,221067RP@G<<=L::<78:=:=?:22.+111:81:91=;>H9>=;H::9:::D>>:::=?<>B8?9:09<=;8DB:87BB=9BFFE:5B7::=9DDHM:<H;9>:899==8DMC=>8999;;;=>="HH=;=8::9D>?>;;B99,591=98>:B9H=89:9DE?=D?H;:H?<:;?:9=8>"B=4:>97:,,,+,,B:?=:?;>=9;8>=BBB1112+1>;9B<9;B>9>2::<,,1'*1+*11+0+1(+,*,1011*+50,*(**','',,',*0'+,',"+10-,*+0++,,,**+*+,,++11+*11,1,'0*'+'*-,*+++1+*'*'+,*+,+'','(,,,,,''++,,,'''*+,,((+,+*1,+,"+'+**+0+11*'/1(',,"+-''*,+,,,,+,'"***0('+,+**(,*'*,***(+++,***(**+*,"',,++*,+'*"23+*++"**0,,,++((,'(,'++'+,+*+,,,,/,-"*,4.+111++,,"'',+/,*0+**+++,,+,1++,-6++(+++,'',*
