# Supplementary material for: PHFinder: assisted detection of point heteroplasmy in Sanger sequencing chromatograms
Source: PeerJ. 2023 Sep 19;11:e16028. doi: 10.7717/peerj.16028 (PMC10516101; doi:10.7717/peerj.16028)
Supplement: Supplemental Information 1 [file peerj-11-16028-s001.zip › Data_Repository/MN010/5985_38.fastq]

@5985_38
GMCMMTYMGCMMCCAARGCTGAAATTCTACATAAACTATTCCCTGAAAAATGTATATTGTACAATAACCACAGGKCCACAGTACTATGTCCGTATTGAAAATAGCTCATTTCATTACATACCATTATGTAACTCGTGCATGTATGTACTACCACATAACCAACTGATAGCACTTTCCATGAGTATGTATAATTGTGCATTCAATTATTCTCACCACGAGCAGTTAAAGCCCGTATTAAATTTTATTAATTTTACATATTACATAATATGTATTAATAATACAATAGTACATGTCCTTATAAATTCCCRGGCTCATCTAAGTCAAATGATCTCTATGGCCGCTCCATTAGATCACGAGCTTAACTAGCATGCCGCGTGAAACCAGCAACCCGCTTGGCAGGGATCCCTCTTCTCGCACCGGGCCCATTAATCGTGGGGGTAGCTATTTAATGATCTTTATAAGACATCTGGTTCTTACTTCAGGGCCATATTAATTTAAAATCGCCCACTCGTTCCTCTTAAATAAGACATCTCGATGGATTAATTACTAATCAGCCCATGATCATAACATTAACTGAGGAK
+
$"%""'"")'""-(()")(*+(''.X?<93-.)/-?:XQXB@<@@8B@DQ4X;MXMXQQQQ=4XXXHXA4@343"3@6A=BEXXXXXXXXXXXXXXXXXXXQQJJXXXMXXX;MQQXCXXQXXQXXXXXXXXXXF:XIFQXEDQXMXXXXXXEXEXXXXI=MAQXXMMIMQQQXXXXXXXQQXXXXXMXLXJQXQXQQXXXXXXXXXXXXXXXXMM>XFID<FI@DQFAJNNXXXXXMXXXXQQXQXXXXXXXXXXXXQXXXXXXMXXXXXXXXXXXXXXXXXXXQXXXXXXXXXXXXXNXXXXXXX-XXQXXXXXXXXXXXNXX8A@8@@XXXXXXXXXXXLB4ABAXX8XXXXXXXXXXXXXXXA@2XGNB9X:XBX>;XXXXXXBXXXXXGXXFG?K897?LXXXXXXXXXBG6XXXXIXGAXFXKGXX?XXLNG=KLXX<XKX@XKXL7XXX=LK,X7XECKXXXA8XFE=FEXXC6,DX8<8B6F>G?6X;2XX46XNHX<E=XXBNIFN9LI6;X<61X.H9:INC;L6C<:?0BI=7B;9:B45I:7IN:98K63>9>7F.,'(:K7F6F*9)"
