# Supplementary material for: PHFinder: assisted detection of point heteroplasmy in Sanger sequencing chromatograms
Source: PeerJ. 2023 Sep 19;11:e16028. doi: 10.7717/peerj.16028 (PMC10516101; doi:10.7717/peerj.16028)
Supplement: Supplemental Information 1 [file peerj-11-16028-s001.zip › Data_Repository/MN035/5512_12.fastq]

@5512_12
TYYKYMWWYMGMACCCSRRRRCTGAATTCTWCATAAACTATTCCCTGAAAAATGTATATTGTACAATAACCACAGGGCCACAGTACTATGTCCGTATTGAAAATAGCTCATTTCATTACATACCATTATGTAACTCGTGCATGTATGTACTACCACATAACCAACTGATAGCACTTTCCATGAGTATGTATAATTGTGCATTCAATTATTCTCACCACGAGCAGTTAAAGCCCGTATTAAATTTTATTAATTTTACATATTACATAATATGTATTAATAATACAATAGTACATGTCCTTATAAATTCCCRGGCTCATCTAAGTCAAATGATCTCTATGGCCGCTCCATTAGATCACGAGCTTAACTAGCATGCCGCGTGAAACCAGCAACCCGCTTGGCRGGGATCCCTCTTCTCGCACCGGGCCCATTAATCGTGGGGGTAGCTATTTAATGATCTTTATAAGACATCTGGTTCTTACTTCAGGGCCATATTAATTTAAAATCGCCCACTCGTTCCTCTTAAATAAGACATCTCGATGGATTAATTACTAATCAGCCCATGATCATAAATAACTRARGRRR
+
&""""""""")"&&&'"""""433.&+X9?"1-2.;126GXLXXQ?B944574B68=;95QAIC6MMXXX=4X=JXXEE7XEEEXQX?XCXQXXQXXXXXXHJB;>HQ8Q<XXICAQEQCXQQQQCQXXQQQXMXJQBXEXIXC=CFEEXQXXXEQEXQQQ>3QXXXQF=8BHBXXXXXXXQQBXXXXXXXMXHXXJQXXXXX@AQQXXHXMMMMQIX=QFFXLXXAE@DJQJQXX@FJ==FJJBACBC<>JQQQQ=XXXIXXMXXQ6QEQXXQXXXXXXIXQFQQXQQXXXXXXXXMXXXFMIMNMIQ%XXCAMDBMX8Q;XXXXXAXXQ=F>=8>GXAXXXXLQ6DDM@XMMXG@Q8:G;@87><>@I5QAQQMX:M8=B@L=:794;=:HKX7D:4"9X25:9FFBLXBXLC;F@4B?:?5749;6KIGL>>XNNLGCIEF?I<78771;A599;7F>7X1X8798:FN7;>F7BLBK=7.X33859B41X512.605<<=21;8AFLL6F777=@?5@FB>4X):31678664=??7778256FI9N?7C2+::59734676,,''&4:9>"/"6"""
