# Supplementary material for: PHFinder: assisted detection of point heteroplasmy in Sanger sequencing chromatograms
Source: PeerJ. 2023 Sep 19;11:e16028. doi: 10.7717/peerj.16028 (PMC10516101; doi:10.7717/peerj.16028)
Supplement: Supplemental Information 1 [file peerj-11-16028-s001.zip › Data_Repository/MN082/4667_46.fastq]

@4667_46
CGCGACGCTCCCATAACGCACCCAAGCTGAAATTCTACATAAACTATTCCCTGAAAAATGTATATTGTACAATAACCACAGGGCCACAGTACTATGTCCGTATTGAAAATAGCTCATTCCATTACATACCATTATGTAATTCGTGCATGTATGTACTACCACATAACCAACTGATAGCACCTTCCATGAGTATGTATAATCGTGCATTCAATTATCTTCACTACGAGCAGTTAAAGCTCGTATTAAATTTTATTAATTTTACATATTACATAATATGTATTAATAATACAATAGTACATGTCCTTATAAATTCCCAGGTTTATTTAAGTCAAATGATCCCTATGGCCGCTCCATTAGATCACGAGCTTAACTAGCATGCCGCGTGAAACCAGCAACCCGCTTGGCAGGGATCCCTCTTCTCGCACCGGGCCCATCAATCGTGGGGGTAGCTATTTAATGATCTTTATAAGACATCTGGTTCTTACTTCAGGGCCATATTAATTTAAAATCGCCCACTCGTTCCTCTTAAATAAGACATCTCGATGGGTTAATTACTAATCAGCCCATGATCATAACATAACTGAGGA
+
&#%$%%%&%%('''&'&&&(%&%&&(&')()02VPNND<UND:7:@250C=JXG^^^URIPP^^\^\^^^\^^^^3,(7),3,+JHNHJ\^^^^^^^^^\^^^^^^\^^^^^^^^^^..0)38-353?=?\\^^^^^^^^^^^^^^^^^^^^^^^^^^^^\^\^^^^^^^^^^^^^\^^^^^^X\^^^^^^^^^\U\EFL\\^^^^^^^^^^^^^^^^XX\^^^\^^^^^^^^^^^\XX\^^^^^^^^^^^^\^^^\^^^^^^^^^^^^^^^^^^^^^^^^^^^^^^^^^^^^^^^^^^^^^^^^^^^^^^^^^^^\^^^^^^^^^^\^^^^^^^^^^^^\\\^^\\\^^^^^^^\N^\\\\U^^^^^\\\\\U^^^^\\\\^\^^\^\\\U^\^^^^^^^^^\U\U^\\\\\^^^\\^^^^^^^^^^^^^^^^^^^^^^^^^^^^XXX^^^^^^^^^^X^^^XXXXX^X^^^^^^^^XXXX^^^^^^XX^^SXXXVVPSVVSPPV^^^^SVVPSVV^SSSVSSU^^SKSKSS9^^^^^^^S^^^^^VP^^^^^^^^^^ZVOZVVPPPVPVVVVZZVVPPZZVV6;+
