# Supplementary material for: PHFinder: assisted detection of point heteroplasmy in Sanger sequencing chromatograms
Source: PeerJ. 2023 Sep 19;11:e16028. doi: 10.7717/peerj.16028 (PMC10516101; doi:10.7717/peerj.16028)
Supplement: Supplemental Information 1 [file peerj-11-16028-s001.zip › Data_Repository/MN086/4948_79.sam]

@HD	VN:1.0	SO:unsorted
@SQ	SN:Humpback	LN:500
@PG	ID:bowtie2	PN:bowtie2	VN:2.3.4.1	CL:"/usr/bin/bowtie2-align-s --wrapper basic-0 --local --quiet -q ./MN086/4948_79.fastq -x Mn_mt_CR -S ./MN086/4948_79.sam"
4948_79	0	Humpback	1	42	48S500M32S	*	0	0	GCAATTGGAACCAGAGCTGGAATTCTACATAAACTATTCCCTGAAAAATGTATATTGTACAATAACCACAGGGCCACAGTACTATGTCCGTATTGAAAATAGCTCATTCCATTACATACCATTATGTAATTCGTGCATGTATGTACTACCACATAACCAACTGATAGCACCTTCCATGAGTATGTATAATTGTGCATTCAATTATCTTCACTACGAGCAGTTAAAGCTCGTATTAAATTTTATTAATTTTACATATTACATAATATGTATTAATAATACAATAGTACATGTCCTTATAAATTCCCAGGTTTATTTAAGTCAAATGATCCCTATGGCCGCTCCATTAGATCACGAGCTTAACTAGCATGCCGCGTGAAACCAGCAACCCGCTTGGCAGGGATCCCTCTTCTCGCACCGGGCCCATCAATCGTGGGGGTAGCTATTTAATGATCTTTATAAGACATCTGGTTCTTACTTCAGGGCCATATTAATTTAAAATCGCCCACTCGTTCCTCTTAAATAAGACATCTCGATGGGTTAATTACTAATCAGCCCATGATCATAAAAAAACTTGAGGAGG	&(&&'''&'&'(%&+6-52*3+)56IF>42+*,/9VFSXXXXP10(+/4PUFUKRJPSRRL\^^\^\R\L\^\U\N\\\\^^^^^\^\\\\\\\\\\\\^^\\^\^\^\\\\\\\U\\\^^^\M\^^^^^^\\N\RM\XEL\\\\^\\\\U\U\\\^^\^\\^\\\U\\\^\^\\\U\\R\^\^^^^\C439:^\\\\\\\\^^^^\\\U\\\^U^\\\\\\\^\\\\\L?X\^^\^^^^^^^^^^^^^^^^\^^^\^^^^^^^^\^^^^\^^^^^\^^\^^^^^^^^\^\\\\^^^^^^^^\\\\\^\\\\^^^^^\^^\\^^^^^^^^\^^^^\^\^^^^\^\^^^^^^\\^^^^^^^\^^^^\G^U\LU\J\\\U^^^X^XX^^^X^^U^^XXX^^RXUXXXXXU^^^UX^U^^^^S^^X^^XFXXXS^^^^XXXXX^X^X^X^^^^^X^^^^^^^S^^^^^^^^^^^VSSUSS^NS^VNSNS^^S^PP^OV^V^^^UV^PO^^^SNPOPPVVLVVZPZZVZVSVVVKUUVZZVLOVVVVVVUVVUPIJUZUHVZODFN-/).%&;/*2+/9-L6)&	AS:i:904	XN:i:0	XM:i:12	XO:i:0	XG:i:0	NM:i:12	MD:Z:60T69G26T5C97C0C2C3A10T31T0C174A11	YT:Z:UU
