# Supplementary material for: PHFinder: assisted detection of point heteroplasmy in Sanger sequencing chromatograms
Source: PeerJ. 2023 Sep 19;11:e16028. doi: 10.7717/peerj.16028 (PMC10516101; doi:10.7717/peerj.16028)
Supplement: Supplemental Information 1 [file peerj-11-16028-s001.zip › Data_Repository/MN086/4948_79.fastq]

@4948_79
GCAATTGGAACCAGAGCTGGAATTCTACATAAACTATTCCCTGAAAAATGTATATTGTACAATAACCACAGGGCCACAGTACTATGTCCGTATTGAAAATAGCTCATTCCATTACATACCATTATGTAATTCGTGCATGTATGTACTACCACATAACCAACTGATAGCACCTTCCATGAGTATGTATAATTGTGCATTCAATTATCTTCACTACGAGCAGTTAAAGCTCGTATTAAATTTTATTAATTTTACATATTACATAATATGTATTAATAATACAATAGTACATGTCCTTATAAATTCCCAGGTTTATTTAAGTCAAATGATCCCTATGGCCGCTCCATTAGATCACGAGCTTAACTAGCATGCCGCGTGAAACCAGCAACCCGCTTGGCAGGGATCCCTCTTCTCGCACCGGGCCCATCAATCGTGGGGGTAGCTATTTAATGATCTTTATAAGACATCTGGTTCTTACTTCAGGGCCATATTAATTTAAAATCGCCCACTCGTTCCTCTTAAATAAGACATCTCGATGGGTTAATTACTAATCAGCCCATGATCATAAAAAAACTTGAGGAGG
+
&(&&'''&'&'(%&+6-52*3+)56IF>42+*,/9VFSXXXXP10(+/4PUFUKRJPSRRL\^^\^\R\L\^\U\N\\\\^^^^^\^\\\\\\\\\\\\^^\\^\^\^\\\\\\\U\\\^^^\M\^^^^^^\\N\RM\XEL\\\\^\\\\U\U\\\^^\^\\^\\\U\\\^\^\\\U\\R\^\^^^^\C439:^\\\\\\\\^^^^\\\U\\\^U^\\\\\\\^\\\\\L?X\^^\^^^^^^^^^^^^^^^^\^^^\^^^^^^^^\^^^^\^^^^^\^^\^^^^^^^^\^\\\\^^^^^^^^\\\\\^\\\\^^^^^\^^\\^^^^^^^^\^^^^\^\^^^^\^\^^^^^^\\^^^^^^^\^^^^\G^U\LU\J\\\U^^^X^XX^^^X^^U^^XXX^^RXUXXXXXU^^^UX^U^^^^S^^X^^XFXXXS^^^^XXXXX^X^X^X^^^^^X^^^^^^^S^^^^^^^^^^^VSSUSS^NS^VNSNS^^S^PP^OV^V^^^UV^PO^^^SNPOPPVVLVVZPZZVZVSVVVKUUVZZVLOVVVVVVUVVUPIJUZUHVZODFN-/).%&;/*2+/9-L6)&
