# Supplementary material for: PHFinder: assisted detection of point heteroplasmy in Sanger sequencing chromatograms
Source: PeerJ. 2023 Sep 19;11:e16028. doi: 10.7717/peerj.16028 (PMC10516101; doi:10.7717/peerj.16028)
Supplement: Supplemental Information 1 [file peerj-11-16028-s001.zip › Data_Repository/MN086/5311_26.fastq]

@5311_26
CMTYKGMASCCAAGCTGAAATTCTACATAAACTATTCCCTGAAAAATGTATATTGTACAATAACCACAGGGCCACAGTACTATGTCCGTATTGAAAATAGCTCATTCCATTACATACCATTATGTAATTCGTGCATGTATGTACTACCACATAACCAACTGATAGCACCTTCCATGAGTATGTATAATYGTGCATTCAATTATCTTCACTACGAGCAGTTAAAGCTCGTATTAAATTTTATTAATTTTACATATTACATAATATGTATTAATAATACAATAGTACATGTCCTTATAAATTCCCAGGTTTATTTAAGTCAAATGATCCCTATGGCCGCTCCATTAGATCACGAGCTTAACTAGCATGCCGCGTGAAACCAGCAACCCGCTTGGCAGGGATCCCTCTTCTCGCACCGGGCCCATCAATCGTGGGGGTAGCTATTTAATGATCTTTATAAGACATCTGGTTCTTACTTCAGGGCCATATTAATTTAAAATCGCCCACTCGTTCCTCTTAAATAAGACATCTCGATGGGTTAATTACTAATCAGCCCATGATCATAAATWAASTGARGGA
+
#"$""("%"''++,(6X82*.X7<<81BLXXL<CKXXNIKX36<QQ4Q=;G8@MXBX84XXXDQB5=34B30B=MIXQQXXXXXXXXXXXXQXXXXXXXXQXQXXXXC=QXXXEXXXXXQQXXXXXXQXXQFXBFMXEJQXXQXQXXXQXQXXXXXXXXMQQED;XXXXQXXXEMQQ:MXXXXQXXXX-XQXMNXXXXXXXXXXXXXXXXXX>QQQXNXXQXXXXXXXFXXXXXXXXXXXXXXXXXXXXXMXXXXXXXXXXXXQXXXXXXXXXXXXXXXXXXQXXXXXXXXXXXXXXXXXXXXAXXXXQXXXXXXXXXXXXXXQQQXXXXXXXXXXXXXX>XXXMX:XQXXXXXXXXXXXXXXXIXGXMLXXXXXXGX;NXKXXXXXXXXXX=;BXX98XXXXXNXXNXXLNAXKXXNXFFXKK:XXKBXXXXNLXXXXXBXXLXKXA9XGX7X?5X7X;CGXLX;4XGNFCC>X84>XX;@;GGI7N;<X=LXXX;X@:X>:LNX:NGBG;I<9LX<B8X,X88KF@IL?8FXLB@FI4?:I@FF8I78IN;9CN63:70+*''"..">3/"6-*
