# Supplementary material for: PHFinder: assisted detection of point heteroplasmy in Sanger sequencing chromatograms
Source: PeerJ. 2023 Sep 19;11:e16028. doi: 10.7717/peerj.16028 (PMC10516101; doi:10.7717/peerj.16028)
Supplement: Supplemental Information 1 [file peerj-11-16028-s001.zip › Data_Repository/MN086/5311_26.sam]

@HD	VN:1.0	SO:unsorted
@SQ	SN:Humpback	LN:500
@PG	ID:bowtie2	PN:bowtie2	VN:2.3.4.1	CL:"/usr/bin/bowtie2-align-s --wrapper basic-0 --local --quiet -q ./MN086/5311_26.fastq -x Mn_mt_CR -S ./MN086/5311_26.sam"
5311_26	0	Humpback	1	42	46S500M30S	*	0	0	CNTNNGNANCCAAGCTGAAATTCTACATAAACTATTCCCTGAAAAATGTATATTGTACAATAACCACAGGGCCACAGTACTATGTCCGTATTGAAAATAGCTCATTCCATTACATACCATTATGTAATTCGTGCATGTATGTACTACCACATAACCAACTGATAGCACCTTCCATGAGTATGTATAATNGTGCATTCAATTATCTTCACTACGAGCAGTTAAAGCTCGTATTAAATTTTATTAATTTTACATATTACATAATATGTATTAATAATACAATAGTACATGTCCTTATAAATTCCCAGGTTTATTTAAGTCAAATGATCCCTATGGCCGCTCCATTAGATCACGAGCTTAACTAGCATGCCGCGTGAAACCAGCAACCCGCTTGGCAGGGATCCCTCTTCTCGCACCGGGCCCATCAATCGTGGGGGTAGCTATTTAATGATCTTTATAAGACATCTGGTTCTTACTTCAGGGCCATATTAATTTAAAATCGCCCACTCGTTCCTCTTAAATAAGACATCTCGATGGGTTAATTACTAATCAGCCCATGATCATAAATNAANTGANGGA	#"$""("%"''++,(6X82*.X7<<81BLXXL<CKXXNIKX36<QQ4Q=;G8@MXBX84XXXDQB5=34B30B=MIXQQXXXXXXXXXXXXQXXXXXXXXQXQXXXXC=QXXXEXXXXXQQXXXXXXQXXQFXBFMXEJQXXQXQXXXQXQXXXXXXXXMQQED;XXXXQXXXEMQQ:MXXXXQXXXX-XQXMNXXXXXXXXXXXXXXXXXX>QQQXNXXQXXXXXXXFXXXXXXXXXXXXXXXXXXXXXMXXXXXXXXXXXXQXXXXXXXXXXXXXXXXXXQXXXXXXXXXXXXXXXXXXXXAXXXXQXXXXXXXXXXXXXXQQQXXXXXXXXXXXXXX>XXXMX:XQXXXXXXXXXXXXXXXIXGXMLXXXXXXGX;NXKXXXXXXXXXX=;BXX98XXXXXNXXNXXLNAXKXXNXFFXKK:XXKBXXXXNLXXXXXBXXLXKXA9XGX7X?5X7X;CGXLX;4XGNFCC>X84>XX;@;GGI7N;<X=LXXX;X@:X>:LNX:NGBG;I<9LX<B8X,X88KF@IL?8FXLB@FI4?:I@FF8I78IN;9CN63:70+*''"..">3/"6-*	AS:i:901	XN:i:0	XM:i:13	XO:i:0	XG:i:0	NM:i:13	MD:Z:60T69G11T14T5C97C0C2C3A10T31T0C174A11	YT:Z:UU
