# Supplementary material for: PHFinder: assisted detection of point heteroplasmy in Sanger sequencing chromatograms
Source: PeerJ. 2023 Sep 19;11:e16028. doi: 10.7717/peerj.16028 (PMC10516101; doi:10.7717/peerj.16028)
Supplement: Supplemental Information 1 [file peerj-11-16028-s001.zip › Data_Repository/MN068/4661_24.sam]

@HD	VN:1.0	SO:unsorted
@SQ	SN:Humpback	LN:500
@PG	ID:bowtie2	PN:bowtie2	VN:2.3.4.1	CL:"/usr/bin/bowtie2-align-s --wrapper basic-0 --local --quiet -q ./MN068/4661_24.fastq -x Mn_mt_CR -S ./MN068/4661_24.sam"
4661_24	0	Humpback	1	42	58S500M29S	*	0	0	CCGGGGACAAATTAACACACTCGACGCTGATATTCTACATAAACTATTCCCTGAAAAATGTATATTGTACAATAACCACAGGGCCACAGTACTATGTCCGTATTGAAAATAGCTCATTCCATTACATACCATTATGTAATTCGTGCATGTATGTACTACCACATAACCAACTGATAGCATCTTCCATGAGTATGTATAATCGTGCATTCAATTATTTTCACTACGAGCAGTTAAAGCTCGTATTAAATTTTATTAATTTTACATATTACATAATATGTATTAATAATACAATAGTACATGTCCTTATAAATTCCCAGGTTTATTTAAATCAAATGATCCCTATGGCCGCTCCATTAGATCACGAGCTTAACTAGCATGCCGCGTGAAACCAGCAACCCGCTTGGCAGGGATCCCTCTTCTCGCACCGGGCCCATCAATCGTGGGGGTAGCTATTTAATGATCTTTATAAGACATCTGGTTCTTACTTCAGGGCCATATTAATTTAAAATCGCCCACTCGTTCCTCTTAAATAAGACATCTCGATGGGTTAATTACTAATCAGCCCATGATCATAACATAACTGAGGA	%$$)(%&(&'*&((&&%&&&&%&%%+&))(%%*VCCBA@K@6/,*-)/)//>L:^X^AILD\\^\^\^^^^^\X^^^^^\\^^^^^^^^^^^^^\\^^\^^^^^^^^XX^^^^^^^\\^^\^^^^^^^^^^^^^^^^^\^^^^\^^^^^^^^^\^\\^^XX^^^^^^^^^^^^\^^\^^^^^^^^^^^^^^^^^^^^^^^^^^^^^^\^^^^^^^^^\XX\\^^^^^^^^^^^^^^^^^^^^\\^^\\\^^^^\\\^^^^^^^^^^^^^^^^^^^^^^^^^^\\^^^^^^^^^\\^^^^^^^^^^^\\^\X\^^\^^^^\\\^X^\^^^^^\^^^^\\\\^^^\^U\U^^^^^\\\@\UUURL^U\\^\\\\\U\\\^\XUUUUXXUXUXULXX^^^^UXXUXUFJF^URXUXXXXX^^^^X^^^XSX^XX^XXXSSXXXX^^^^^XXXXXXXXXSXXX^^^X^XXXVVL^^^^^^SVNSSSLSSSSUSD^SKHDNSULPHPSHSSSVV^LSSPKPSV?NPPNNSVP^^^NUV@^V^OZVUNUPPPVPPOUUVVVUVVVVVNVUPPKLPUVSVUVVNELGOVLZ<V9	AS:i:904	XN:i:0	XM:i:12	XO:i:0	XG:i:0	NM:i:12	MD:Z:60T60C8G11T20C97C0C2C14T31T0C174A11	YT:Z:UU
