# Supplementary material for: PHFinder: assisted detection of point heteroplasmy in Sanger sequencing chromatograms
Source: PeerJ. 2023 Sep 19;11:e16028. doi: 10.7717/peerj.16028 (PMC10516101; doi:10.7717/peerj.16028)
Supplement: Supplemental Information 1 [file peerj-11-16028-s001.zip › Data_Repository/MN068/4661_24.fastq]

@4661_24
CCGGGGACAAATTAACACACTCGACGCTGATATTCTACATAAACTATTCCCTGAAAAATGTATATTGTACAATAACCACAGGGCCACAGTACTATGTCCGTATTGAAAATAGCTCATTCCATTACATACCATTATGTAATTCGTGCATGTATGTACTACCACATAACCAACTGATAGCATCTTCCATGAGTATGTATAATCGTGCATTCAATTATTTTCACTACGAGCAGTTAAAGCTCGTATTAAATTTTATTAATTTTACATATTACATAATATGTATTAATAATACAATAGTACATGTCCTTATAAATTCCCAGGTTTATTTAAATCAAATGATCCCTATGGCCGCTCCATTAGATCACGAGCTTAACTAGCATGCCGCGTGAAACCAGCAACCCGCTTGGCAGGGATCCCTCTTCTCGCACCGGGCCCATCAATCGTGGGGGTAGCTATTTAATGATCTTTATAAGACATCTGGTTCTTACTTCAGGGCCATATTAATTTAAAATCGCCCACTCGTTCCTCTTAAATAAGACATCTCGATGGGTTAATTACTAATCAGCCCATGATCATAACATAACTGAGGA
+
%$$)(%&(&'*&((&&%&&&&%&%%+&))(%%*VCCBA@K@6/,*-)/)//>L:^X^AILD\\^\^\^^^^^\X^^^^^\\^^^^^^^^^^^^^\\^^\^^^^^^^^XX^^^^^^^\\^^\^^^^^^^^^^^^^^^^^\^^^^\^^^^^^^^^\^\\^^XX^^^^^^^^^^^^\^^\^^^^^^^^^^^^^^^^^^^^^^^^^^^^^^\^^^^^^^^^\XX\\^^^^^^^^^^^^^^^^^^^^\\^^\\\^^^^\\\^^^^^^^^^^^^^^^^^^^^^^^^^^\\^^^^^^^^^\\^^^^^^^^^^^\\^\X\^^\^^^^\\\^X^\^^^^^\^^^^\\\\^^^\^U\U^^^^^\\\@\UUURL^U\\^\\\\\U\\\^\XUUUUXXUXUXULXX^^^^UXXUXUFJF^URXUXXXXX^^^^X^^^XSX^XX^XXXSSXXXX^^^^^XXXXXXXXXSXXX^^^X^XXXVVL^^^^^^SVNSSSLSSSSUSD^SKHDNSULPHPSHSSSVV^LSSPKPSV?NPPNNSVP^^^NUV@^V^OZVUNUPPPVPPOUUVVVUVVVVVNVUPPKLPUVSVUVVNELGOVLZ<V9
