# Supplementary material for: PHFinder: assisted detection of point heteroplasmy in Sanger sequencing chromatograms
Source: PeerJ. 2023 Sep 19;11:e16028. doi: 10.7717/peerj.16028 (PMC10516101; doi:10.7717/peerj.16028)
Supplement: Supplemental Information 1 [file peerj-11-16028-s001.zip › Data_Repository/MN016/5982_5.sam]

@HD	VN:1.0	SO:unsorted
@SQ	SN:Humpback	LN:500
@PG	ID:bowtie2	PN:bowtie2	VN:2.3.4.1	CL:"/usr/bin/bowtie2-align-s --wrapper basic-0 --local --quiet -q ./MN016/5982_5.fastq -x Mn_mt_CR -S ./MN016/5982_5.sam"
5982_5	0	Humpback	1	42	51S500M29S	*	0	0	CNNNNTNNNNNNNCNNNAGNTTGAANTTCTANTAAACTATTCCCTGAAAAATGTATATTGTACAATAACCACAGGGCCACAGTACTATGTCCGTATTGAAAATAGCTCATTCCATTACATACCATTATGTAATTCGTGCATGTATGTACTGCCACATAACCAACTGATAGCATCTTCCATGAGTATGTATAATCGTGCATTCAATTATTTTCACCACGAGCAGTTAAAGCTCGTATTAAATTTTATTAATTTTACATATTACATAATATGTATTAATAATACAATAGTACATGTCCTTATAAATTCCCAGATTTATTTAAATCAAATGATCTCTATGGCCGCTCCATTAGATCACGAGCTTAACTAGCATGCCGCGTGAAACCAGCAACCCGCTTGGCAGGGATCCCTCTTCTCGCACCGGGCCCATCAATCGTGGGGGTAGCTATTTAATGATCTTTATAAGACATCTGGTTCTTACTTCAGGGCCATATTAATTTAAAATCGCCCACTCGTTCCTCTTAAATAAGACATCTCGATGGATTAATTACTAATCAGCCCATGATCATAAATAAACTGANGG	$""""&"""""""'"""%%"+,)%("(,833"))((/2;FXXXQMX32;>=;Q=;B=XMX?B56BXXXX=;Q=FXX:Q7QXXEXXEXXXXXXXQXXQXMXMXXQQQXXXXXXX=XXXXEXXXXXXXQQXXXXXXXHAXB=MXEFQXEFXIX>E>IXQQXXB@JCFQQEI>EQXXXXXXXAQQ=CXXXXXXXQBQ?DXFAQXXFXXXXXQQXXXXXXXAQFFECEF=AQDAJHEAXXQXLXXXXQJQMXQXQQXXXQXXXEXXMXXXXXXXXXXXXXXXXNXXMXMXDCXQXXXQMXNXXXXMMXMMHBC>QXQQMXXXXXXXXXXX=M@6756>XXXXDXXXXXXLXXXQX@XXXXXXXXXXMAQXLFXIXLX@BXBXXXX?XAKXXXXXXXXXAXXGXXXBXBXXXXXXXXXXIGN@XXXX?XB?XI47XXK8XXKXX=XNXXNKXDXGFXNIKXXFNIKX<X@IXXXXX7XNK8LIXXI6?XX;?:XNI5X94X<6XLK2X=BXIE;BXGFGNGFGG;=X88XX4K86NLLXF9@XX:9<X:3<>@7N=4B78=NI:7KA7I;,++'%'I974.3"31	AS:i:913	XN:i:0	XM:i:11	XO:i:0	XG:i:0	NM:i:11	MD:Z:60T38A21C8G11T116G1C0C2C46T0C186	YT:Z:UU
