# Supplementary material for: PHFinder: assisted detection of point heteroplasmy in Sanger sequencing chromatograms
Source: PeerJ. 2023 Sep 19;11:e16028. doi: 10.7717/peerj.16028 (PMC10516101; doi:10.7717/peerj.16028)
Supplement: Supplemental Information 1 [file peerj-11-16028-s001.zip › Data_Repository/MN016/5982_5.fastq]

@5982_5
CMMMYTMSRSMMSCMRRAGSTTGAARTTCTAMTAAACTATTCCCTGAAAAATGTATATTGTACAATAACCACAGGGCCACAGTACTATGTCCGTATTGAAAATAGCTCATTCCATTACATACCATTATGTAATTCGTGCATGTATGTACTGCCACATAACCAACTGATAGCATCTTCCATGAGTATGTATAATCGTGCATTCAATTATTTTCACCACGAGCAGTTAAAGCTCGTATTAAATTTTATTAATTTTACATATTACATAATATGTATTAATAATACAATAGTACATGTCCTTATAAATTCCCAGATTTATTTAAATCAAATGATCTCTATGGCCGCTCCATTAGATCACGAGCTTAACTAGCATGCCGCGTGAAACCAGCAACCCGCTTGGCAGGGATCCCTCTTCTCGCACCGGGCCCATCAATCGTGGGGGTAGCTATTTAATGATCTTTATAAGACATCTGGTTCTTACTTCAGGGCCATATTAATTTAAAATCGCCCACTCGTTCCTCTTAAATAAGACATCTCGATGGATTAATTACTAATCAGCCCATGATCATAAATAAACTGARGG
+
$""""&"""""""'"""%%"+,)%("(,833"))((/2;FXXXQMX32;>=;Q=;B=XMX?B56BXXXX=;Q=FXX:Q7QXXEXXEXXXXXXXQXXQXMXMXXQQQXXXXXXX=XXXXEXXXXXXXQQXXXXXXXHAXB=MXEFQXEFXIX>E>IXQQXXB@JCFQQEI>EQXXXXXXXAQQ=CXXXXXXXQBQ?DXFAQXXFXXXXXQQXXXXXXXAQFFECEF=AQDAJHEAXXQXLXXXXQJQMXQXQQXXXQXXXEXXMXXXXXXXXXXXXXXXXNXXMXMXDCXQXXXQMXNXXXXMMXMMHBC>QXQQMXXXXXXXXXXX=M@6756>XXXXDXXXXXXLXXXQX@XXXXXXXXXXMAQXLFXIXLX@BXBXXXX?XAKXXXXXXXXXAXXGXXXBXBXXXXXXXXXXIGN@XXXX?XB?XI47XXK8XXKXX=XNXXNKXDXGFXNIKXXFNIKX<X@IXXXXX7XNK8LIXXI6?XX;?:XNI5X94X<6XLK2X=BXIE;BXGFGNGFGG;=X88XX4K86NLLXF9@XX:9<X:3<>@7N=4B78=NI:7KA7I;,++'%'I974.3"31
