# Supplementary material for: PHFinder: assisted detection of point heteroplasmy in Sanger sequencing chromatograms
Source: PeerJ. 2023 Sep 19;11:e16028. doi: 10.7717/peerj.16028 (PMC10516101; doi:10.7717/peerj.16028)
Supplement: Supplemental Information 1 [file peerj-11-16028-s001.zip › Data_Repository/MN017/4598_77.sam]

@HD	VN:1.0	SO:unsorted
@SQ	SN:Humpback	LN:500
@PG	ID:bowtie2	PN:bowtie2	VN:2.3.4.1	CL:"/usr/bin/bowtie2-align-s --wrapper basic-0 --local --quiet -q ./MN017/4598_77.fastq -x Mn_mt_CR -S ./MN017/4598_77.sam"
4598_77	0	Humpback	1	42	57S500M32S	*	0	0	TTTCCCCCCATCAGGCACCCCAAAAGCTGAATTCTACATAAACTATTCCCTGAAAAATGTATATTGTACAATAACCACAGGGCCACAGTACTATGTCCGTATTGAAAATAGCTCATTTCATTACATACCATTATGTAACTCGTGCATGTATGTACTACCACATAACCAACTGATAGCACTTTCCATGAGTATGTATAATTGTGCATTCAATTATTCTCACCACGAGCAGTTAAAGCCCGTATTAAATTTTATTAATTTTACATATTACATAATATGTATTAATAATACAATAGTACATGTCCTTATAAATTCCCAGGCTCATCTAAGTCAAATGATCTCTATGGCCGCTCCATTAGATCACGAGCTTAACTAGCATGCCGCGTGAAACCAGCAACCCGCTTGGCAGGGATCCCTCTTCTCGCACCGGGCCCATTAATCGTGGGGGTAGCTATTTAATGATCTTTATAAGACATCTGGTTCTTACTTCAGGGCCATATTAATTTAAAATCGCCCACTCGTTCCTCTTAAATAAGACATCTCGATGGGTTAATTACTAATCAGCCCATGATCATAACATAAACTGAGGAGG	#$&%*),+($((((*+-11.0*-*)A;?E5.7SGOO?6SUSSTO\LWKWUOWM]]\U<Q?UUUUOQOUUU[Z[\\2)-(,,*=:M]UUUZUUZUUZZZU]\UZUUZ]`U`UZ]UWU]ZUUZZ]ZU][`UUZU]UUZ]]U]ZVV]V]U]U]UZZ]UUZZUVVUWZ]]VU]ZZUUZZZZZUZ]\]UU]UUKUZVZZ]]Z`ZZZVU]]UZZZ[ZV]W]]]VVUUU]UUZW]V]VKODVVZZ]VZUU]Z]Z``Z]UUZVV``V]ZUZZZU[\\]\]]ZUW]ZWW[Z]ZZ]]ZZZJK<Z\]]W]]Z]]Z\]]ZZW]\]WU]]]ZUZZ]U]ZV]WZ`]U]UUZ]]UZZZZ]]ZUVVZV\\\OUUU]U]ZZ]]W\]OVPZZ]8ZZ]VU]FQUPZUZOM]]]\]]OPZJZU99=UOQU]]KPZZ]]]PJPZU]ZZ]]ZZZZPZKPZOPZ```OPIKZUUZ]SMPPRLPP]RS]]WW<N]MP]RRSS\\KDG?HWW\KLHD34KORH\MMODHILSWRG\WSSGIWOKKLHHORARRWA\O3RRADLWLREORLAEDLRJRUUFRRKSLANLE>DNSPPUSORKK/660AI00?M;R"	AS:i:905	XN:i:0	XM:i:12	XO:i:0	XG:i:0	NM:i:12	MD:Z:81T40C7G27T20T80T0C7A42T0C62C111A11	YT:Z:UU
