# Supplementary material for: PHFinder: assisted detection of point heteroplasmy in Sanger sequencing chromatograms
Source: PeerJ. 2023 Sep 19;11:e16028. doi: 10.7717/peerj.16028 (PMC10516101; doi:10.7717/peerj.16028)
Supplement: Supplemental Information 1 [file peerj-11-16028-s001.zip › Data_Repository/MN017/4667_38.fastq]

@4667_38
GGCCCTCAAAATACATGCACCCAAGCTGAATTCTACATAAACTATTCCCTGAAAAATGTATATTGTACAATAACCACAGGGCCACAGTACTATGTCCGTATTGAAAATAGCTCATTTCATTACATACCATTATGTAACTCGTGCATGTATGTACTACCACATAACCAACTGATAGCACTTTCCATGAGTATGTATAATTGTGCATTCAATTATTCTCACCACGAGCAGTTAAAGCCCGTATTAAATTTTATTAATTTTACATATTACATAATATGTATTAATAATACAATAGTACATGTCCTTATAAATTCCCAGGCTCATCTAAGTCAAATGATCTCTATGGCCGCTCCATTAGATCACGAGCTTAACTAGCATGCCGCGTGAAACCAGCAACCCGCTTGGCAGGGATCCCTCTTCTCGCACCGGGCCCATTAATCGTGGGGGTAGCTATTTAATGATCTTTATAAGACATCTGGTTCTTACTTCAGGGCCATATTAATTTAAAATCGCCCACTCGTTCCTCTTAAATAAGACATCTCGATGGGTTAATTACTAATCAGCCCATGATCATAACATAAACTGAGGAGGG
+
%&$%%'(&'&(&%*'%'))%&%&&)+.26(,FPSVG>VU^^SSXPXXXX^^R^^\\FI\^\^\^\^^^\\^^^^\I\BN^^^^^^^^^^^^^^^^^^^^^^^\\^^^^^^^^\^^^\M\X\\^\^^\^^^^^^^^^^^^\\\^^\^^^^^^^^^\\\\\\U^^^^^^^^^^\^^\\\\\X^^^^^^\\^^^^^^^^^^^^^^^^^^^^^^\^^\\\\U\\\^\^\\\\\\\\E?\XM\\^^^^^^^^\\^^^\\X\^\\XJ\\^^^^^^^^^^^^^^^^^^^^^^^^^UU\DU^^^^^^^^^^^^^^^^^\\^^\^\\\\^^\\\U^\^^^^\^\\\\^^^\^\\\\\^^^^^^U^\\\\R^\^^^\\\\\R^^^^\\\\^^^^\\\\\L^\^^^^\^^\^\RUR^XPXXXXXXX^^XXRXX^^X^^^^^^^XXXX^XX^^^^XX^X^^^^^^^^^^^^^^^^^^^^X^^^^^^X^SSVUSSVSV^UL^VSSLSSSSVSPC?SSVVVVIUVPSUU^KNLPKNN^VNNNNLK9^^^^ZVSKVPPPPOUVVVPVVVVPVVVPPPOSKPPPVVVVVVF:HAPZVBC+/()6(
