# Supplementary material for: PHFinder: assisted detection of point heteroplasmy in Sanger sequencing chromatograms
Source: PeerJ. 2023 Sep 19;11:e16028. doi: 10.7717/peerj.16028 (PMC10516101; doi:10.7717/peerj.16028)
Supplement: Supplemental Information 1 [file peerj-11-16028-s001.zip › Data_Repository/MN017/4667_38.sam]

@HD	VN:1.0	SO:unsorted
@SQ	SN:Humpback	LN:500
@PG	ID:bowtie2	PN:bowtie2	VN:2.3.4.1	CL:"/usr/bin/bowtie2-align-s --wrapper basic-0 --local --quiet -q ./MN017/4667_38.fastq -x Mn_mt_CR -S ./MN017/4667_38.sam"
4667_38	0	Humpback	1	42	56S500M33S	*	0	0	GGCCCTCAAAATACATGCACCCAAGCTGAATTCTACATAAACTATTCCCTGAAAAATGTATATTGTACAATAACCACAGGGCCACAGTACTATGTCCGTATTGAAAATAGCTCATTTCATTACATACCATTATGTAACTCGTGCATGTATGTACTACCACATAACCAACTGATAGCACTTTCCATGAGTATGTATAATTGTGCATTCAATTATTCTCACCACGAGCAGTTAAAGCCCGTATTAAATTTTATTAATTTTACATATTACATAATATGTATTAATAATACAATAGTACATGTCCTTATAAATTCCCAGGCTCATCTAAGTCAAATGATCTCTATGGCCGCTCCATTAGATCACGAGCTTAACTAGCATGCCGCGTGAAACCAGCAACCCGCTTGGCAGGGATCCCTCTTCTCGCACCGGGCCCATTAATCGTGGGGGTAGCTATTTAATGATCTTTATAAGACATCTGGTTCTTACTTCAGGGCCATATTAATTTAAAATCGCCCACTCGTTCCTCTTAAATAAGACATCTCGATGGGTTAATTACTAATCAGCCCATGATCATAACATAAACTGAGGAGGG	%&$%%'(&'&(&%*'%'))%&%&&)+.26(,FPSVG>VU^^SSXPXXXX^^R^^\\FI\^\^\^\^^^\\^^^^\I\BN^^^^^^^^^^^^^^^^^^^^^^^\\^^^^^^^^\^^^\M\X\\^\^^\^^^^^^^^^^^^\\\^^\^^^^^^^^^\\\\\\U^^^^^^^^^^\^^\\\\\X^^^^^^\\^^^^^^^^^^^^^^^^^^^^^^\^^\\\\U\\\^\^\\\\\\\\E?\XM\\^^^^^^^^\\^^^\\X\^\\XJ\\^^^^^^^^^^^^^^^^^^^^^^^^^UU\DU^^^^^^^^^^^^^^^^^\\^^\^\\\\^^\\\U^\^^^^\^\\\\^^^\^\\\\\^^^^^^U^\\\\R^\^^^\\\\\R^^^^\\\\^^^^\\\\\L^\^^^^\^^\^\RUR^XPXXXXXXX^^XXRXX^^X^^^^^^^XXXX^XX^^^^XX^X^^^^^^^^^^^^^^^^^^^^X^^^^^^X^SSVUSSVSV^UL^VSSLSSSSVSPC?SSVVVVIUVPSUU^KNLPKNN^VNNNNLK9^^^^ZVSKVPPPPOUVVVPVVVVPVVVPPPOSKPPPVVVVVVF:HAPZVBC+/()6(	AS:i:904	XN:i:0	XM:i:12	XO:i:0	XG:i:0	NM:i:12	MD:Z:81T40C7G27T20T80T0C7A42T0C62C111A11	YT:Z:UU
