# Supplementary material for: PHFinder: assisted detection of point heteroplasmy in Sanger sequencing chromatograms
Source: PeerJ. 2023 Sep 19;11:e16028. doi: 10.7717/peerj.16028 (PMC10516101; doi:10.7717/peerj.16028)
Supplement: Supplemental Information 1 [file peerj-11-16028-s001.zip › Data_Repository/MN065/4734_3.fastq]

@4734_03
TATTCCACCATCAGCACCCAAAGCTGAATTCTACATAAACTATTCCCTGAAAAATGTATATTGTACAATAACCACAGGGCCACAGTACTATGTCCGTATTGAAAATAGCTCATTCCATTACATACCATTATGTAATTCGTGCATGTATGTACTACCACATAACCAACTGATAGCACCTTCCATGAGTATGTATAATCGTGCATTCAATTATCTTCACTACGAGCAGTTAAAGCTCGTATTAAATTTTATTAATTTTACATATTACATAATATGTATTAATAATACAATAGTACATGTCCTTATAAATTCCCAGGTTTATTTAAGTCAAATGATCCCTATGGCCGCTCCATTAGATCACGAGCTTAACTAGCATGCCGCGTGAAACCAGCAACCCGCTTGGCAGGGATCCCTCTTCTCGCACCGGGCCCATCAATCGTGGGGGTAGCTATTTAATGATCTTTATAAGACATCTGGTTCTTACTTCAGGGCCATATTAATTTAAAATCGCCCACTCGTTCCTCTTAAATAAGACATCTCGATGGGTTAATTACTAATCAGCCCATGATCATAAAAAAAACTTGAGGA
+
%%&'*(&*'%(,((((*729D3?NSPZ92^UIPA<S^^^VS^G^^^^^^G^^^J?R<RR^R^\^^^\^^^^^\\^\^^^^^^^^^^^^^^^^^^^^^^^^^^^^^^\^^^^^^^^XCX^^^^^^^^^^^^^^^^^^^^^^^^^^^^\^\^^^^^^^^^^^^^^^\^^^^\^^\^^^^^^^^^^^^^^^\^^^^^\MLMR^^^^^^^^^\^^^^^^^^^^^J^\\\\\^^^\\\\\\\^^\\\\\\^^^\\^\XX\\^^\^^^^^^^^^^^^^^^^^^^^^^^^^^^^^^^^^^^^^^^^^^^^^^^^^^^^^^^^^^^^^^^^\^^^^^^^^^^^^^^^X\^^^^^^^^^^^\^^^^^^^^^^^^^^^^^^^^^^^^^^^^^^^^^^^^^^^^^^^^^^^^^^^^R^^^^^^X^^^^^^^^^^^^^^^^^^^X^^^^^X^^^^^^^^^^^^^^^^^^^^^^^^^^^^^^^^^^^^^^^^^^^^^^^^^^^^^^^^^^^^^^^^^^^^^^^^^^^^^^^^^^^^^^^V^^^^^^^^^^^^^^^VVZZZVZZZVZZZVVVZZVVZZV:VV,+*+&'-1)%))&?4P9
