# Supplementary material for: PHFinder: assisted detection of point heteroplasmy in Sanger sequencing chromatograms
Source: PeerJ. 2023 Sep 19;11:e16028. doi: 10.7717/peerj.16028 (PMC10516101; doi:10.7717/peerj.16028)
Supplement: Supplemental Information 1 [file peerj-11-16028-s001.zip › Data_Repository/MN078/4655_41.fastq]

@4655_41
CGCGTTATCATCCGCACCCAAGCTGAATTCTACATAAACTATTCCCTGAAAAATGTATATTGTACAATAACCACAGGGCCACAGTACTATGTCCGTATTGAAAATAGCTCATTTCATTACATACCATTATGTAACTCGTGCATGTATGTACTACCACATAACCAACTGATAGCACTTTCCATGAGTATGTATAATTGTGCATTCAATTATTCTCACCACGAGCAGTTAAAGCCCGTATTAAATTTTATTAATTTTACATATTACATAATATGTATTAATAATACAATAGTACATGTCCTTATAAATTCCCAGGCTCATCTAAGTCAAATGATCTCTATGGCCGCTCCATTAGATCACGAGCTTAACTAGCATGCCGCGTGAAACCAGCAACCCGCTTGGCAGGGATCCCTCTTCTCGCACCGGGCCCATTAATCGTGGGGGTAGCTATTTAATGATCTTTATAAGACATCTGGTTCTTACTTCAGGGCCATATTAATTTAAAATCGCCCACTCGTTCCTCTTAAATAAGACATCTCGATGGGTTAATTACTAATCAGCCCATGATCATAACTAAACTGAAGGAA
+
%&'%%%&%(&(+%(('%%&))1,,1;()^PV^KB^^^^^^^XMX^^^^R^^^RI\^^^^\^\^^^\^^^^^^\\JSXX^^^^^^^^^^^^^^^^^^^^^\\^^^^^\\X\^^^\X^^^^^^^^^^^^^^^^^^^^X^^^^^^^^^^^^^^^^^^^^^^^^^^^^^^^^\^^^^\^^^^^^^^\^^^^^^^^^^^^^^^^^^^^^^^^^^^^^\\\^^^^^^\\\\\^^^X\^^^^\^^^^^^^^^^^^^\XX^^^\\\^^^^^^^^^^^^^^^^^^^^\\^^^^^^^^^^^^^^^^^^^^^^^^^^^^^^^^^^^^^^^^^^\^^^^^^^^^^\^^^^^^\^\^^^^^^^^U^^^^^\^\^^^^^\\^\^^^^^^UX^^^^^^X^XU^^^^^^^^^^^XUUR^XRXXXXXX^^^^^X^^^^X^^^^^^^^^X^^^^^^^^^^^^^^^^^^^^^^^^^^^^^^V^S^^^^^^^^V^^VV^^S^^VL^^SPSSVSS^SPF:PP^^^^UVPPVVV^NSSPPPUVPZVZNZZVZVZZZVVPPVZZVVVVVVZZZZZPZZVPZVPHPVKVVVV*)(&&)BVNIK))-&&
