# Supplementary material for: PHFinder: assisted detection of point heteroplasmy in Sanger sequencing chromatograms
Source: PeerJ. 2023 Sep 19;11:e16028. doi: 10.7717/peerj.16028 (PMC10516101; doi:10.7717/peerj.16028)
Supplement: Supplemental Information 1 [file peerj-11-16028-s001.zip › Data_Repository/MN078/4603_2.sam]

@HD	VN:1.0	SO:unsorted
@SQ	SN:Humpback	LN:500
@PG	ID:bowtie2	PN:bowtie2	VN:2.3.4.1	CL:"/usr/bin/bowtie2-align-s --wrapper basic-0 --local --quiet -q ./MN078/4603_2.fastq -x Mn_mt_CR -S ./MN078/4603_2.sam"
4603_2	0	Humpback	1	41	61S17M1I446M	*	0	0	CCGGGCATTATACATAACATCAACGGAAGGTGATATTCTACATAAACTATTCCCTGAAAAATGTATATTGTACAATAACCCCCCTGGCCACAGTACTATGTCCGTATTGAAAATAGCTCATTTCATTACATACCATTATGTAACTCGTGCATGTATGTACTACCACATAACCAACTGATAGCACTTTCCATGAGTATGTATAATTGTGCATTCAATTATTCTCACCACGAGCAGTTAAAGCCCGTATTAAATTTTATTAATTTTACATATTACATAATATGTATTAATAATACAATAGTACATGTCCTTATAAATTCCCCGGCTCATCTAAGTCAAATGATCTCTATGGCCGCTCCATTAGATCACGAGCTTAACTAGCATGGGGCGTGAGAACAGCAACCCGCTTGGGAGGGATCCCTCTTCTCGCGCCGGGGCCATTAATCGCGGGGGTAGCTATTTTTTGATGTTTGTAAGACATCTGGGGCTTAGTTCAGGGGCGTATTAATATAAAATCGCCCACTCGTT	)%$%%%$)&$$'&&&(*'&&$++$'+*(*'$+/&(BRESDA:FOD;DDD<;-20EAFS]]U>QBWZZUU`UZUD]\\Z4342*&'&***4;9;UZUUZ[\]]]Z]UU\UUZVZUUUV]UVOVOA9@IIHFVVZUU]U]UUSSVHCJ<AZWZ]\UUZ]Z]UVVVUVUFSKIJVJSPVUUKUVSSS]VVVUUZUVIUZUZZZVVVS]ZJVUVZZUVSVVVZZZVVMVUVZUUUVOIVVFVII@GIV8SIKPJV]]ZOVIBA@=VVSUVCJKSCVKVSVVO:/?GKKFVCCVMFSSVVVV.,/:JSU:49/KSVJS=B9CK:*1V4>I<OVS7I4=6-.C3=8/3CS<?:BK13FJFKJ3=SA/J3,539VF6G.4.2?HA=:;I*4/<I+E,09+</.;;483=5?E3S*-/.>1A309143A298S;1+/J63D3A9=A7/.<7/-O4SDA18?;.-<BE0-9F5,.,437C?D)V,A+=IKA.-/B.=,050/0KC+()+C/+;'*,,+-5710+84.+2.=0/"	AS:i:740	XN:i:0	XM:i:33	XO:i:1	XG:i:1	NM:i:34	MD:Z:19A1A0G58T40C7G27T20T77A2T0C7A42T0C6C0C6A1C15C18A5C4C5T14A0A4C3A12T0T4C7C1A7T18	YT:Z:UU
