# Supplementary material for: PHFinder: assisted detection of point heteroplasmy in Sanger sequencing chromatograms
Source: PeerJ. 2023 Sep 19;11:e16028. doi: 10.7717/peerj.16028 (PMC10516101; doi:10.7717/peerj.16028)
Supplement: Supplemental Information 1 [file peerj-11-16028-s001.zip › Data_Repository/MN078/4655_41.sam]

@HD	VN:1.0	SO:unsorted
@SQ	SN:Humpback	LN:500
@PG	ID:bowtie2	PN:bowtie2	VN:2.3.4.1	CL:"/usr/bin/bowtie2-align-s --wrapper basic-0 --local --quiet -q ./MN078/4655_41.fastq -x Mn_mt_CR -S ./MN078/4655_41.sam"
4655_41	0	Humpback	1	42	53S500M31S	*	0	0	CGCGTTATCATCCGCACCCAAGCTGAATTCTACATAAACTATTCCCTGAAAAATGTATATTGTACAATAACCACAGGGCCACAGTACTATGTCCGTATTGAAAATAGCTCATTTCATTACATACCATTATGTAACTCGTGCATGTATGTACTACCACATAACCAACTGATAGCACTTTCCATGAGTATGTATAATTGTGCATTCAATTATTCTCACCACGAGCAGTTAAAGCCCGTATTAAATTTTATTAATTTTACATATTACATAATATGTATTAATAATACAATAGTACATGTCCTTATAAATTCCCAGGCTCATCTAAGTCAAATGATCTCTATGGCCGCTCCATTAGATCACGAGCTTAACTAGCATGCCGCGTGAAACCAGCAACCCGCTTGGCAGGGATCCCTCTTCTCGCACCGGGCCCATTAATCGTGGGGGTAGCTATTTAATGATCTTTATAAGACATCTGGTTCTTACTTCAGGGCCATATTAATTTAAAATCGCCCACTCGTTCCTCTTAAATAAGACATCTCGATGGGTTAATTACTAATCAGCCCATGATCATAACTAAACTGAAGGAA	%&'%%%&%(&(+%(('%%&))1,,1;()^PV^KB^^^^^^^XMX^^^^R^^^RI\^^^^\^\^^^\^^^^^^\\JSXX^^^^^^^^^^^^^^^^^^^^^\\^^^^^\\X\^^^\X^^^^^^^^^^^^^^^^^^^^X^^^^^^^^^^^^^^^^^^^^^^^^^^^^^^^^\^^^^\^^^^^^^^\^^^^^^^^^^^^^^^^^^^^^^^^^^^^^\\\^^^^^^\\\\\^^^X\^^^^\^^^^^^^^^^^^^\XX^^^\\\^^^^^^^^^^^^^^^^^^^^\\^^^^^^^^^^^^^^^^^^^^^^^^^^^^^^^^^^^^^^^^^^\^^^^^^^^^^\^^^^^^\^\^^^^^^^^U^^^^^\^\^^^^^\\^\^^^^^^UX^^^^^^X^XU^^^^^^^^^^^XUUR^XRXXXXXX^^^^^X^^^^X^^^^^^^^^X^^^^^^^^^^^^^^^^^^^^^^^^^^^^^^V^S^^^^^^^^V^^VV^^S^^VL^^SPSSVSS^SPF:PP^^^^UVPPVVV^NSSPPPUVPZVZNZZVZVZZZVVPPVZZVVVVVVZZZZZPZZVPZVPHPVKVVVV*)(&&)BVNIK))-&&	AS:i:904	XN:i:0	XM:i:12	XO:i:0	XG:i:0	NM:i:12	MD:Z:81T40C7G27T20T80T0C7A42T0C62C111A11	YT:Z:UU
