# Supplementary material for: PHFinder: assisted detection of point heteroplasmy in Sanger sequencing chromatograms
Source: PeerJ. 2023 Sep 19;11:e16028. doi: 10.7717/peerj.16028 (PMC10516101; doi:10.7717/peerj.16028)
Supplement: Supplemental Information 1 [file peerj-11-16028-s001.zip › Data_Repository/MN069/4661_8.fastq]

@4661_8
CGGCTTTCAAATAACTCGCCCAAAGCTGAATTCTACATAAACTATTCCCTGAAAAATGTATATTGTACAATAACCACAGGGCCACAGTACTATGTCCGTATTGAAAATAGCTCATTCCATTACATACCATTATGTAATTCGTGCATGTATGTACTACCACATAACCAACTGATAGCACCTTCCATGAGTATGTATAATCGTGCATTCAATTATCTTCACTACGAGCAGTTAAAGCTCGTATTAAATTTTATTAATTTTACATATTACATAATATGTATTAATAATACAATAGTACATGTCCTTATAAATTCCCAGGTTTATTTAAGTCAAATGATCCCTATGGCCGCTCCATTAGATCACGAGCTTAACTAGCATGCCGCGTGAAACCAGCAACCCGCTTGGCAGGGATCCCTCTTCTCGCACCGGGCCCATCAATCGTGGGGGTAGCTATTTAATGATCTTTATAAGACATCTGGTTCTTACTTCAGGGCCATATTAATTTAAAATCGCCCACTCGTTCCTCTTAAATAAGACATCTCGATGGGTTAATTACTAATCAGCCCATGATCATAACATAACTGAGGAGG
+
$#$%%&&('&'*()&%&%&%%)&()&&))%(VHSUH9VUPSSLL4:7LXX^@^XXJ8?F^^^\^\^^^\^^\^^^\^RMXM\\\^^^^^^^^^^^^^^^^^^X\^^^^^^^^^^^^^^\^^^X\^^\D\^^^^^^^^^^^^^^^^^^^^^^^^XX^^^^^^^^^^^^^^^^\^^\^^^^\^^^^^^\\^^^^\\^^^^^\^^^^^^^^^^^^^^^^^\^\^^\^^^^^^^^^^\^^^^\\^^^^^\XM\^^^^\X^^^^\^^^^^^^^^^^^\^^^^^^^^^^^^^^^^^^\^^^^^^^^^^^^^^^^^^^^^\\^^^^^^\^^^\^^^\^^^^NNELEL\\^\\\\\^^\\\\E\\\\\U^\^\^^^^^^\^^\^\\U\\\^\\\\\UL\\^^^^\XXUXULRL^PRXXXXX^X^^^^U^XXXUX^X^^^^XUX^XSX^^^^^XXXXXXXSXSSSX^X^^^^^X^^S^^^^^^SSSSSSSSSSSVSA^SS=SSVUSSSSSLLKSSSVDUVPPVUV@UOPPU^^^^P^LK^C^L^P^VUGPPVPPPPVSPVVZVVVVUVGVVPPPPUSPNSLSSSPPPNNAP8V,('
