# Supplementary material for: PHFinder: assisted detection of point heteroplasmy in Sanger sequencing chromatograms
Source: PeerJ. 2023 Sep 19;11:e16028. doi: 10.7717/peerj.16028 (PMC10516101; doi:10.7717/peerj.16028)
Supplement: Supplemental Information 1 [file peerj-11-16028-s001.zip › Data_Repository/MN096/4617_76.sam]

@HD	VN:1.0	SO:unsorted
@SQ	SN:Humpback	LN:500
@PG	ID:bowtie2	PN:bowtie2	VN:2.3.4.1	CL:"/usr/bin/bowtie2-align-s --wrapper basic-0 --local --quiet -q ./MN096/4617_76.fastq -x Mn_mt_CR -S ./MN096/4617_76.sam"
4617_76	0	Humpback	1	42	54S500M31S	*	0	0	AGGTAATCACATCAGCACCCAAGCTGAATTCTACATAAACTATTCCCTGAAAAATGTATATTGTACAATAACCACAGGGCCACAGTACTATGTCCGTATTGAAAATAGCTCATTCCATTACATACCATTATGTAATTCGTGCATGTATGTACTACCACATAACCAACTGATAGCACCTTCCATGAGTATGTATAATCGTGCATTCAATTATCTTCACTACGAGCAGTTAAAGCTCGTATTAAATTTTATTAATTTTACATATTACATAATATGTATTAATAATACAATAGTACATGTCCTTATAAATTCCCAGGTTTATTTAAGTCAAATGATCCCTATGGCCGCTCCATTAGATCACGAGCTTAACTAGCATGCCGCGTGAAACCAGCAACCCGCTTGGCAGGGATCCCTCTTCTCGCACCGGGCCCATCAATCGTGGGGGTAGCTATTTAATGATCTTTATAAGACATCTGGTTCTTACTTCAGGGCCATATTAATTTAAAATCGCCCACTCGTTCCTCTTAAATAAGACATCTCGATGGGTTAATTACTAATCAGCCCATGATCATAACTAAAACTGAGGGA	&'$((&&'&'%0/,G/,+)'(+1NKVJ0<^LSVI9^^^^^^^^^P^^^^\\^^^RL\^^^\^M^^^\^^^\^\\XIMF\\^^^^^^^^^^^^^^^^^^^^^^^^^^^^^^^^^^\\\^^^^^^^^^\^^^^^^^^^^^^^^^^^^^^^^^^^^^\\\\\\\\^^^^^^^^^^\^^^^^^^^^^^^^^^^^^^^^^^^^^^^^^^^^^^^^^^^^^\^^^^\^^^^^^^^^\^\XX^^\\FX\^^\\^^^^\XMX^^^^^^^^^^^^^^^^^^^^^^^^^^^^^^^^^^^^^^^^^^^^^^^^^^^^^^^^^^^^^^^^^^^^^^^^^^^^^^^^^^^^^^^^^^^^^^^^^^^X^^^^^^^^^^^^^^^^^^^^^^^^^^XX^^^^^^^^^^^^^^^^^^X^^^^P^X^X^^^^^^^^^^^^^^^^^^^^^^S^^SV^^^S^^^^^^^^^^^^^^^^^^^P^^^^V^U^^^^^ZVZVVVVVVVVSVZZVVKZZZGZVPZLVVZZZZNZZHSZZZSUUPPPVZGVZZKZZBZSNZVVVVVSLBOSKZSJGVZVZZVUHUZZCFZZUZUSZ)*&&'((*<342&85'	AS:i:896	XN:i:0	XM:i:13	XO:i:0	XG:i:0	NM:i:13	MD:Z:60T69G11T14T5C97C0C2C3A10T31T0C174A11	YT:Z:UU
