# Supplementary material for: PHFinder: assisted detection of point heteroplasmy in Sanger sequencing chromatograms
Source: PeerJ. 2023 Sep 19;11:e16028. doi: 10.7717/peerj.16028 (PMC10516101; doi:10.7717/peerj.16028)
Supplement: Supplemental Information 1 [file peerj-11-16028-s001.zip › Data_Repository/MN096/4617_76.fastq]

@4617_76
AGGTAATCACATCAGCACCCAAGCTGAATTCTACATAAACTATTCCCTGAAAAATGTATATTGTACAATAACCACAGGGCCACAGTACTATGTCCGTATTGAAAATAGCTCATTCCATTACATACCATTATGTAATTCGTGCATGTATGTACTACCACATAACCAACTGATAGCACCTTCCATGAGTATGTATAATCGTGCATTCAATTATCTTCACTACGAGCAGTTAAAGCTCGTATTAAATTTTATTAATTTTACATATTACATAATATGTATTAATAATACAATAGTACATGTCCTTATAAATTCCCAGGTTTATTTAAGTCAAATGATCCCTATGGCCGCTCCATTAGATCACGAGCTTAACTAGCATGCCGCGTGAAACCAGCAACCCGCTTGGCAGGGATCCCTCTTCTCGCACCGGGCCCATCAATCGTGGGGGTAGCTATTTAATGATCTTTATAAGACATCTGGTTCTTACTTCAGGGCCATATTAATTTAAAATCGCCCACTCGTTCCTCTTAAATAAGACATCTCGATGGGTTAATTACTAATCAGCCCATGATCATAACTAAAACTGAGGGA
+
&'$((&&'&'%0/,G/,+)'(+1NKVJ0<^LSVI9^^^^^^^^^P^^^^\\^^^RL\^^^\^M^^^\^^^\^\\XIMF\\^^^^^^^^^^^^^^^^^^^^^^^^^^^^^^^^^^\\\^^^^^^^^^\^^^^^^^^^^^^^^^^^^^^^^^^^^^\\\\\\\\^^^^^^^^^^\^^^^^^^^^^^^^^^^^^^^^^^^^^^^^^^^^^^^^^^^^^\^^^^\^^^^^^^^^\^\XX^^\\FX\^^\\^^^^\XMX^^^^^^^^^^^^^^^^^^^^^^^^^^^^^^^^^^^^^^^^^^^^^^^^^^^^^^^^^^^^^^^^^^^^^^^^^^^^^^^^^^^^^^^^^^^^^^^^^^^X^^^^^^^^^^^^^^^^^^^^^^^^^^XX^^^^^^^^^^^^^^^^^^X^^^^P^X^X^^^^^^^^^^^^^^^^^^^^^^S^^SV^^^S^^^^^^^^^^^^^^^^^^^P^^^^V^U^^^^^ZVZVVVVVVVVSVZZVVKZZZGZVPZLVVZZZZNZZHSZZZSUUPPPVZGVZZKZZBZSNZVVVVVSLBOSKZSJGVZVZZVUHUZZCFZZUZUSZ)*&&'((*<342&85'
