# Supplementary material for: PHFinder: assisted detection of point heteroplasmy in Sanger sequencing chromatograms
Source: PeerJ. 2023 Sep 19;11:e16028. doi: 10.7717/peerj.16028 (PMC10516101; doi:10.7717/peerj.16028)
Supplement: Supplemental Information 1 [file peerj-11-16028-s001.zip › Data_Repository/MN064/4661_53.fastq]

@4661_53
CCGTTAACAAATATAACGCAACCAAGCTGAATTCTACATAAACTATTCCCTGAAAAATGTATATTGTACAATAACCACAGGGCCACAGTACTATGTCCGTATTGAAAATAGCTCATTTCATTACATACCATTATGTAACTCGTGCATGTATGTACTACCACATAACCAACTGATAGCACTTTCCATGAGTATGTATAATTGTGCATTCAATTATTCTCACCACGAGCAGTTAAAGCCCGTATTAAATTTTATTAATTTTACATATTACATAATATGTATTAATAATACAATAGTACATGTCCTTATAAATTCCCGGGCTCATCTAAGTCAAATGATCTCTATGGCCGCTCCATTAGATCACGAGCTTAACTAGCATGCCGCGTGAAACCAGCAACCCGCTTGGCAGGGATCCCTCTTCTCGCACCGGGCCCATTAATCGTGGGGGTAGCTATTTAATGATCTTTATAAGACATCTGGTTCTTACTTCAGGGCCATATTAATTTAAAATCGCCCACTCGTTCCTCTTAAATAAGACATCTCGATGGATTAATTACTAATCAGCCCATGATCATAACATAACTGAGGAGG
+
)('%%%&''')%'&'+%(%(%%%'%('+))(.0.SGIAVLG@A;;157CRDXF^^^ERI\^^^\^\^^^^^\^^^\\\RR^XX^\^^\^^^^^^^^^^^^^^^^^^^^^^^^^^^^^^^^^^^^^^^^^\^\^^^^\^^^^\\\X\^^^^^^^^\\^^^^^^^^^^^^^^^^\^^\^^^^^^^^^^^^^^^^^^^^^^^^^\^^^^^^^^^^^^^^\M\^^^^^^^^^^^^\^^^^^\\\^^^^\^^^^^^^^^^^^^^^^\^^^^^^^^^^^^^^^^^^^^^^^^^^^^^^\^^^^^^^^^^^^^^^^^^\USM^^\\X\\\^^^\^^\^^^\^^^\^\^^\^\\\^^^^\^^^L^\\\\R^\^^^\^\\\\\\\^\\\\^\^^\\\\\L\\^^^^\\\XXULUL^RLPXXXX^^^^XXUXXX^X^^UXXUXXXXXXX^^^^^^XXXXXXXXXX^X^^XXXXXXX^^S^^^^^^XXSSSSHSPSSPSL^VSSLSSVPVSSS=LSSSV^SSSPSSSVHUSSSSVVP^^^N^^N^^^V^^PHPSP^^PPVVVVVVUVPVVPPVVSSKSPHUNVLOUUUFPVV?C2P))'
