# Supplementary material for: PHFinder: assisted detection of point heteroplasmy in Sanger sequencing chromatograms
Source: PeerJ. 2023 Sep 19;11:e16028. doi: 10.7717/peerj.16028 (PMC10516101; doi:10.7717/peerj.16028)
Supplement: Supplemental Information 1 [file peerj-11-16028-s001.zip › Data_Repository/MN064/4661_53.sam]

@HD	VN:1.0	SO:unsorted
@SQ	SN:Humpback	LN:500
@PG	ID:bowtie2	PN:bowtie2	VN:2.3.4.1	CL:"/usr/bin/bowtie2-align-s --wrapper basic-0 --local --quiet -q ./MN064/4661_53.fastq -x Mn_mt_CR -S ./MN064/4661_53.sam"
4661_53	0	Humpback	1	42	57S500M31S	*	0	0	CCGTTAACAAATATAACGCAACCAAGCTGAATTCTACATAAACTATTCCCTGAAAAATGTATATTGTACAATAACCACAGGGCCACAGTACTATGTCCGTATTGAAAATAGCTCATTTCATTACATACCATTATGTAACTCGTGCATGTATGTACTACCACATAACCAACTGATAGCACTTTCCATGAGTATGTATAATTGTGCATTCAATTATTCTCACCACGAGCAGTTAAAGCCCGTATTAAATTTTATTAATTTTACATATTACATAATATGTATTAATAATACAATAGTACATGTCCTTATAAATTCCCGGGCTCATCTAAGTCAAATGATCTCTATGGCCGCTCCATTAGATCACGAGCTTAACTAGCATGCCGCGTGAAACCAGCAACCCGCTTGGCAGGGATCCCTCTTCTCGCACCGGGCCCATTAATCGTGGGGGTAGCTATTTAATGATCTTTATAAGACATCTGGTTCTTACTTCAGGGCCATATTAATTTAAAATCGCCCACTCGTTCCTCTTAAATAAGACATCTCGATGGATTAATTACTAATCAGCCCATGATCATAACATAACTGAGGAGG	)('%%%&''')%'&'+%(%(%%%'%('+))(.0.SGIAVLG@A;;157CRDXF^^^ERI\^^^\^\^^^^^\^^^\\\RR^XX^\^^\^^^^^^^^^^^^^^^^^^^^^^^^^^^^^^^^^^^^^^^^^\^\^^^^\^^^^\\\X\^^^^^^^^\\^^^^^^^^^^^^^^^^\^^\^^^^^^^^^^^^^^^^^^^^^^^^^\^^^^^^^^^^^^^^\M\^^^^^^^^^^^^\^^^^^\\\^^^^\^^^^^^^^^^^^^^^^\^^^^^^^^^^^^^^^^^^^^^^^^^^^^^^\^^^^^^^^^^^^^^^^^^\USM^^\\X\\\^^^\^^\^^^\^^^\^\^^\^\\\^^^^\^^^L^\\\\R^\^^^\^\\\\\\\^\\\\^\^^\\\\\L\\^^^^\\\XXULUL^RLPXXXX^^^^XXUXXX^X^^UXXUXXXXXXX^^^^^^XXXXXXXXXX^X^^XXXXXXX^^S^^^^^^XXSSSSHSPSSPSL^VSSLSSVPVSSS=LSSSV^SSSPSSSVHUSSSSVVP^^^N^^N^^^V^^PHPSP^^PPVVVVVVUVPVVPPVVSSKSPHUNVLOUUUFPVV?C2P))'	AS:i:904	XN:i:0	XM:i:12	XO:i:0	XG:i:0	NM:i:12	MD:Z:81T40C7G27T20T77A2T0C7A42T0C62C123	YT:Z:UU
