# Supplementary material for: PHFinder: assisted detection of point heteroplasmy in Sanger sequencing chromatograms
Source: PeerJ. 2023 Sep 19;11:e16028. doi: 10.7717/peerj.16028 (PMC10516101; doi:10.7717/peerj.16028)
Supplement: Supplemental Information 1 [file peerj-11-16028-s001.zip › Data_Repository/MN051/5505_10.sam]

@HD	VN:1.0	SO:unsorted
@SQ	SN:Humpback	LN:500
@PG	ID:bowtie2	PN:bowtie2	VN:2.3.4.1	CL:"/usr/bin/bowtie2-align-s --wrapper basic-0 --local --quiet -q ./MN051/5505_10.fastq -x Mn_mt_CR -S ./MN051/5505_10.sam"
5505_10	0	Humpback	1	42	46S500M31S	*	0	0	TNATCAGCACCCAAAGCTGAATTCTACATAAACTATTCCCTGAAAATGTATATTGTACAATAACCACAGGGCCACAGTACTATGTCCGTATTGAAAATAGCTCATTTCATTACATACCATTATGTAACTCGTGCATGTANGTACTACCACATAACCAACTGATAGCACTTTCCATGAGTATGTATAATTGTGCATTCAATTATTCTCACCACGAGCAGTTAAAGCCCGTATTAAATTTTATTAATTTTACATATTACATAATATGTATTAATAATACAATAGTACATGTCCTTATAAATTCCCGGGCTCATCTAAGTCAAATGATCTCTATGGCCGCTCCATTAGATCACGAGCTTAACTAGCATGCCGCGTGAAACCAGCAACCCGCTTGGCAGGGATCCCTCTTCTCGCACCGGGCCCATTAATCGTGGGGGTAGCTATTTAATGATCTTTATAAGACATCTGGTTCTTACTTCAGGGCCATATTAATTTAAAATCGCCCACTCGTTCCTCTTAAATAAGACATCTCGATGGATTAATTACTAATCAGCCCATGATCATAANCNAANTGAANGGG	$"%)&&&%())+,3*1<F32)3X;>:919>XDI7NIXXDXGX@-483X=;>=B7D9F775@XHM;8;46BB7C8B;6:MIEQMCQFJFCIIAXBC>LF@64=:B:X?;;;=@@77BF==8>@=<CDMFMH87Q5=CEC@*XCAM:ILC@D@AFEH658;=;>=<5;C=EEFE@=JQX;8J<FIFF<E8JCAA@@=EA7A;?D=;E@;AA:>=3;65957<<?<9;?A:AM:7D:668;9;87D==IDAAF<DDF6J@@FD@7?4IH8BCXBFL=8AC:9=C8@I@8>FC@;5;XC8;8BHAHCA?87:5559D5?.MGF>M7=949:=79?=DCGGQX;74:@>QQXXXBXXQXXNX;8?877X3QMXAMXXXXXXFK=8B<:XXXXXX:XXXXDK69BELXXXXXXXXFFL7NBXX?XXXXXX=LB;:HX??:@E8?GF:8?8;8H>7?XXGL=.:2X=FXNNXKXFLX@LFKXB1,DKGB8GBG>X22X62HHG6X6FX6=KKNFLKI?IFX-6:X9:X0:89FLF4@9?>D:3;F>497>;B:7:72?K=77K?:=7712"%"A:"3812"B8'	AS:i:916	XN:i:0	XM:i:13	XO:i:0	XG:i:0	NM:i:13	MD:Z:81T11T28C7G27T20T77A2T0C7A42T0C62C123	YT:Z:UU
