# Supplementary material for: PHFinder: assisted detection of point heteroplasmy in Sanger sequencing chromatograms
Source: PeerJ. 2023 Sep 19;11:e16028. doi: 10.7717/peerj.16028 (PMC10516101; doi:10.7717/peerj.16028)
Supplement: Supplemental Information 1 [file peerj-11-16028-s001.zip › Data_Repository/MN081/5509_19.sam]

@HD	VN:1.0	SO:unsorted
@SQ	SN:Humpback	LN:500
@PG	ID:bowtie2	PN:bowtie2	VN:2.3.4.1	CL:"/usr/bin/bowtie2-align-s --wrapper basic-0 --local --quiet -q ./MN081/5509_19.fastq -x Mn_mt_CR -S ./MN081/5509_19.sam"
5509_19	0	Humpback	1	42	50S500M33S	*	0	0	ANNNNNANTNAGNCNCAAAGCTGAATTCTACATAAACTATTCCCTGAAAATGTATATTGTACAATAACCACAGGGCCACAGTACTATGTCCGTATTGAAAATAGCTCATTTCATTACATACCATTATGTAACTCGTGCATGTATGTACTACCACATAACCAACTGATAGCACTTTCCATGAGTATGTATAATTGTGCATTCAATTATTCTCACCACGAGCAGTTAAAGCCCGTATTAAATTTTATTAATTTTACATATTACATAATATGTATTAATAATACAATAGTACATGTCCTTATAAATTCCCNGGCTCATCTAAGTCAAATGATCTCTATGGCCGCTCCATTAGATCACGAGCTTAACTAGCATGCCGCGTGAAACCAGCAACCCGCTTGGCAGGGATCCCTCTTCTCGCACCGGGCCCATTAATCGTGGGGGTAGCTATTTAATGATCTTTATAAGACATCTGGTTCTTACTTCAGGGCCATATTAATTTAAAATCGCCCACTCGTTCCTCTTAAATAAGACATCTCGATGGATTAATTACTAATCAGCCCATGATCATAAANAAACTNAAGGAAGG	)"""""'"*"&("&"%%'&-37:>28X;;;7-?5A7F=5XXXXB736*12CXQ;M8QFQ?8:66XMCQ=7Q<IXX?Q@X@XQJEX=XEXXXXXQXXQ>QCAX=JDXIXLXQBEFQQX=XXXEEAQXXXXXXQQMXEQ>QXQC9EFIXXEXXXXXXXQQXE6JCQQ>J=58C4JQXXXXXQQXXXXXXQXJX=QXQXQXXXXIXXXXXMXXXXXXXX8QFIQ@MXAQJFMQJJQQBXMAC5=I=FA>XXQXQXXQQXXQ9XXXXXQ8XBQQQXXXXQXXHXXXXXXXXXXXXXXXXMXXXGXAXXXXX+XXC@B:8GX8Q6XXXXQ9A<5=EL@DGBXXXXXXXX:XXXMX;XXXXXXXXXXXKXXDKX2HXXDXXXXXXXIXXXXXXXXXXXX9XXXG?XBX8LXXXXXXXXXGNX1XKXXXHDNXFXKXXXHXXXXXXXNXXGX?A;H9X>4NXX;GL4X7X7L?XXXXEXKX9IGXAB<,AXK@<NXK1X94K9FX;X5B<FX2?NKL<?=FK=IN/KIB<IK/:43>K@8I:F>K:17K84@I>1H:7<61HH477:83:8+**&"&?567"+(*;*(&%	AS:i:914	XN:i:0	XM:i:12	XO:i:0	XG:i:0	NM:i:12	MD:Z:81T40C7G27T20T77A2T0C7A42T0C62C123	YT:Z:UU
