# Supplementary material for: PHFinder: assisted detection of point heteroplasmy in Sanger sequencing chromatograms
Source: PeerJ. 2023 Sep 19;11:e16028. doi: 10.7717/peerj.16028 (PMC10516101; doi:10.7717/peerj.16028)
Supplement: Supplemental Information 1 [file peerj-11-16028-s001.zip › Data_Repository/MN071/4666_17.fastq]

@4666_17
CCAATAACCGAACAACCTCTGATCTCTTATTTAAGAGGAACGAGGGGGCGATTTTAAATTAATATGGCCCTGAAGTAAGAACCAGATGTCTTATAAAGATCATTAAATAGCTACCCCCACGATTAATGGGCCCGGTGCGAGAAGAGGGATCCCTGCCAAGCGGGTTGCTGGTTTCACGCGGCATGCTAGTTAAGCTCGTGATCTAATGGAGCGGCCATAGAGATCATTTGACTTAGATGAGCCCGGGAATTTATAAGGACATGTACTATTGTATTATTAATACATATTATGTAATATGTAAAATTAATAAAATTTAATACGGGCTTTAACTGCTCGTGGTGAGAATAATTGAATGCACAATTATACATACTCATGGAAAGTGCTATCAGTTGGTTATGTGGTAGTACATACATGCACGAGTTACATAATGGTATGTAATGAAATGAGCTATTTTCAATACGGACATAGTACTGTGGCCCTGTGGTTATTGTACAATATACATTTTTCAGGGAATAGTTTATGTAGAATTTCAGCTTTGGGTGCTGATGGTGGAGTGTAATACTTCTTCCTTGAGTCTTAGGGAGGGGGG
+
%$%%%%&%%&%%%%%%&)&%+%%&&')34HS49.5V>F=A3+,,)6,?ERRA^^^U\^^^^^^^R^\\^^\\\\D\UUU^\^^\S\^^^^^\^^^^^^\\\^^^^^^^^N\^X^^\\\HL>^\\^^^^\^\^^\^\^^\^\^\U^\^^\\^\X\^^^\^\^^^^^^^^^^^^\\\U\R\U\\^^^^^^\^^^\N\\XS\^^^^\^\^^^^\^^^^^\^^U^\\^^\^^^^^^^^^N^^^^4LL<AN^^^^^^^^^^^^^^\^^^^^^^^^^^^^^^^^^^^^^^^^^^^^^^^^^^^^^^^^^^^^^^^\^^^^^^\REE9?M\^^ULJML\LNF8H\\\\\HURELNL\UUUU\E=HDDEUUUUUJUUUS\NU\ELLEEL\URLLUR<UU\\\\\\\\\\UUUSLLBEEB4D:D8U4U@UJUUEJ@LFXLLLLRRRXXFFF=CHJ;FAFASFB<<FFGF4LLFARR7GRFLRFR@8;9@@>LLXXSXLLDAB9LKLDLDESSSSSHD9VLNHDG2HGBSHDND9N@<:192,KHD@@HHKSI=@@=@<<NDPKIN@DDBNHGANACC?==@A2AG2<>(G<1(@U<2-
