# Supplementary material for: PHFinder: assisted detection of point heteroplasmy in Sanger sequencing chromatograms
Source: PeerJ. 2023 Sep 19;11:e16028. doi: 10.7717/peerj.16028 (PMC10516101; doi:10.7717/peerj.16028)
Supplement: Supplemental Information 1 [file peerj-11-16028-s001.zip › Data_Repository/MN071/4661_1.sam]

@HD	VN:1.0	SO:unsorted
@SQ	SN:Humpback	LN:500
@PG	ID:bowtie2	PN:bowtie2	VN:2.3.4.1	CL:"/usr/bin/bowtie2-align-s --wrapper basic-0 --local --quiet -q ./MN071/4661_1.fastq -x Mn_mt_CR -S ./MN071/4661_1.sam"
4661_1	0	Humpback	1	42	58S500M31S	*	0	0	CCGGATAACCATTACAGTGAAGAAAGCTGAAATTCTACATAAACTATTCCCTGAAAAATGTATATTGTACAATAACCACAGGGCCACAGTACTATGTCCGTATTGAAAATAGCTCATTTCATTACATACCATTATGTAACTCGTGCATGTATGTACTACCACATAACCAACTGATAGCACTTTCCATGAGTATGTATAATTGTGCATTCAATTATTCTCACCACGAGCAGTTAAAGCCCGTATTAAATTTTATTAATTTTACATATTACATAATATGTATTAATAATACAATAGTACATGTCCTTATAAATTCCCGGGCTCATCTAAGTCAAATGATCTCTATGGCCGCTCCATTAGATCACGAGCTTAACTAGCATGCCGCGTGAAACCAGCAACCCGCTTGGCAGGGATCCCTCTTCTCGCACCGGGCCCATTAATCGTGGGGGTAGCTATTTAATGATCTTTATAAGACATCTGGTTCTTACTTCAGGGCCATATTAATTTAAAATCGCCCACTCGTTCCTCTTAAATAAGACATCTCGATGGATTAATTACTAATCAGCCCATGATCATAACATAACTGAGGAGG	%#$$%(&(%()&&'(&&(((&)&&%+&(+)6&+PLNKKHSHB:207,0-6>LXG^^^URRRX^^R^\^^^\^\^^^\\\RRXMJ\^^^^^^^^^\\\XXX\^^^^^\\\^^^^^X^^^^\^^\^^^^\M\^^\^^^^^^^^^^^^^^^^^^^^^^^^^^^^^^^^^^^^^^^\\^^\^^\\\^^^^^\^^XX^^^^^^^^^^^^^^^^^^^^^^^^^^\\^^^^^\^^^\^^^^^^^^^^\\\^^^^^^^^\XX\XX^^^^^\^\^\^^^^^^^^^^^^^^^^\\^^^^^^^^^^^^^^^^^^^\^^^^^^^JHF7U\^^^^^^\\^\^^\^^^^^^\^\\\\^^\\\^^^^^^^^U^^\\\\^^^^^^^^^^\^^^^^XXX^X^^XXXXXR^^^^^^X^^X^XUUU^XRXXXXX^^^^^^^^^^^^^^^^^^^^XX^^X^^^^^^XXXX^X^^^^^^^X^^^^^^^^SS^^^^^^^^SSUUSVPS^^SP^VSSKSSVU^UUS<SSSP^^U^^^VVVVKSLGKKS^P^^^G^^S^S^^^^VSOVVZKPOVVPVVVUPPZVVVZVOGCPPVVVVVVVVPPPVVPZ4C+%&	AS:i:906	XN:i:0	XM:i:12	XO:i:0	XG:i:0	NM:i:12	MD:Z:81T40C7G27T20T77A2T0C7A42T0C62C123	YT:Z:UU
