# Supplementary material for: PHFinder: assisted detection of point heteroplasmy in Sanger sequencing chromatograms
Source: PeerJ. 2023 Sep 19;11:e16028. doi: 10.7717/peerj.16028 (PMC10516101; doi:10.7717/peerj.16028)
Supplement: Supplemental Information 1 [file peerj-11-16028-s001.zip › Data_Repository/MN071/4666_17.sam]

@HD	VN:1.0	SO:unsorted
@SQ	SN:Humpback	LN:500
@PG	ID:bowtie2	PN:bowtie2	VN:2.3.4.1	CL:"/usr/bin/bowtie2-align-s --wrapper basic-0 --local --quiet -q ./MN071/4666_17.fastq -x Mn_mt_CR -S ./MN071/4666_17.sam"
4666_17	16	Humpback	1	42	88S481M20S	*	0	0	CCCCCCTCCCTAAGACTCAAGGAAGAAGTATTACACTCCACCATCAGCACCCAAAGCTGAAATTCTACATAAACTATTCCCTGAAAAATGTATATTGTACAATAACCACAGGGCCACAGTACTATGTCCGTATTGAAAATAGCTCATTTCATTACATACCATTATGTAACTCGTGCATGTATGTACTACCACATAACCAACTGATAGCACTTTCCATGAGTATGTATAATTGTGCATTCAATTATTCTCACCACGAGCAGTTAAAGCCCGTATTAAATTTTATTAATTTTACATATTACATAATATGTATTAATAATACAATAGTACATGTCCTTATAAATTCCCGGGCTCATCTAAGTCAAATGATCTCTATGGCCGCTCCATTAGATCACGAGCTTAACTAGCATGCCGCGTGAAACCAGCAACCCGCTTGGCAGGGATCCCTCTTCTCGCACCGGGCCCATTAATCGTGGGGGTAGCTATTTAATGATCTTTATAAGACATCTGGTTCTTACTTCAGGGCCATATTAATTTAAAATCGCCCCCTCGTTCCTCTTAAATAAGAGATCAGAGGTTGTTCGGTTATTGG	-2<U@(1<G(><2GA2A@==?CCANAGHNBDD@NIKPDN<<@=@@=ISKHH@@DHK,291:<@N9DNDHSBGH2GDHNLV9DHSSSSSEDLDLKL9BADLLXSXXLL>@@9;8@RFRLFRG7RRAFLL4FGFF<<BFSAFAF;JHC=FFFXXRRRLLLLXFL@JEUUJU@U4U8D:D4BEEBLLSUUU\\\\\\\\\\UU<RULLRU\LEELLE\UN\SUUUJUUUUUEDDH=E\UUUU\LNLERUH\\\\\H8FNL\LMJLU^^\M?9EER\^^^^^^\^^^^^^^^^^^^^^^^^^^^^^^^^^^^^^^^^^^^^^^^^^^^^^^^\^^^^^^^^^^^^^^NA<LL4^^^^N^^^^^^^^^\^^\\^U^^\^^^^^\^^^^\^\^^^^\SX\\N\^^^\^^^^^^\\U\R\U\\\^^^^^^^^^^^^\^\^^^\X\^\\^^\^U\^\^\^^\^\^^\^\^^^^\\^>LH\\\^^X^\N^^^^^^^^\\\^^^^^^\^^^^^\S\^^\^UUU\D\\\\^^\\^R^^^^^^^\U^^^ARRE?,6),,+3A=F>V5.94SH43)'&&%%+%&)&%%%%%%&%%&%%%%$%	AS:i:867	XN:i:0	XM:i:14	XO:i:0	XG:i:0	NM:i:14	MD:Z:81T40C7G27T20T77A2T0C7A42T0C62C79A20C3	YT:Z:UU
