# Supplementary material for: PHFinder: assisted detection of point heteroplasmy in Sanger sequencing chromatograms
Source: PeerJ. 2023 Sep 19;11:e16028. doi: 10.7717/peerj.16028 (PMC10516101; doi:10.7717/peerj.16028)
Supplement: Supplemental Information 1 [file peerj-11-16028-s001.zip › Data_Repository/MN071/4661_1.fastq]

@4661_1
CCGGATAACCATTACAGTGAAGAAAGCTGAAATTCTACATAAACTATTCCCTGAAAAATGTATATTGTACAATAACCACAGGGCCACAGTACTATGTCCGTATTGAAAATAGCTCATTTCATTACATACCATTATGTAACTCGTGCATGTATGTACTACCACATAACCAACTGATAGCACTTTCCATGAGTATGTATAATTGTGCATTCAATTATTCTCACCACGAGCAGTTAAAGCCCGTATTAAATTTTATTAATTTTACATATTACATAATATGTATTAATAATACAATAGTACATGTCCTTATAAATTCCCGGGCTCATCTAAGTCAAATGATCTCTATGGCCGCTCCATTAGATCACGAGCTTAACTAGCATGCCGCGTGAAACCAGCAACCCGCTTGGCAGGGATCCCTCTTCTCGCACCGGGCCCATTAATCGTGGGGGTAGCTATTTAATGATCTTTATAAGACATCTGGTTCTTACTTCAGGGCCATATTAATTTAAAATCGCCCACTCGTTCCTCTTAAATAAGACATCTCGATGGATTAATTACTAATCAGCCCATGATCATAACATAACTGAGGAGG
+
%#$$%(&(%()&&'(&&(((&)&&%+&(+)6&+PLNKKHSHB:207,0-6>LXG^^^URRRX^^R^\^^^\^\^^^\\\RRXMJ\^^^^^^^^^\\\XXX\^^^^^\\\^^^^^X^^^^\^^\^^^^\M\^^\^^^^^^^^^^^^^^^^^^^^^^^^^^^^^^^^^^^^^^^\\^^\^^\\\^^^^^\^^XX^^^^^^^^^^^^^^^^^^^^^^^^^^\\^^^^^\^^^\^^^^^^^^^^\\\^^^^^^^^\XX\XX^^^^^\^\^\^^^^^^^^^^^^^^^^\\^^^^^^^^^^^^^^^^^^^\^^^^^^^JHF7U\^^^^^^\\^\^^\^^^^^^\^\\\\^^\\\^^^^^^^^U^^\\\\^^^^^^^^^^\^^^^^XXX^X^^XXXXXR^^^^^^X^^X^XUUU^XRXXXXX^^^^^^^^^^^^^^^^^^^^XX^^X^^^^^^XXXX^X^^^^^^^X^^^^^^^^SS^^^^^^^^SSUUSVPS^^SP^VSSKSSVU^UUS<SSSP^^U^^^VVVVKSLGKKS^P^^^G^^S^S^^^^VSOVVZKPOVVPVVVUPPZVVVZVOGCPPVVVVVVVVPPPVVPZ4C+%&
