# Supplementary material for: PHFinder: assisted detection of point heteroplasmy in Sanger sequencing chromatograms
Source: PeerJ. 2023 Sep 19;11:e16028. doi: 10.7717/peerj.16028 (PMC10516101; doi:10.7717/peerj.16028)
Supplement: Supplemental Information 1 [file peerj-11-16028-s001.zip › Data_Repository/MN058/4655_6.fastq]

@4655_6
CGTGTAATGGCTTACATGCACTTACCGCTGAATTCTACATAAACTATTCCCTGAAAAATGTATATTGTACAATAACCACAGGGCCACAGTACTATGTCCGTATTGAAAATAGCTCATTTCATTACATACCATTATGTAACTCGTGCATGTATGTACTACCACATAACCAACTGATAGCACTTTCCATGAGTATGTATAATTGTGCATTCAATTATTCTCACCACGAGCAGTTAAAGCCCGTATTAAATTTTATTAATTTTACATATTACATAATATGTATTAATAATACAATAGTACATGTCCTTATAAATTCCCGGGCTCATCTAAGTCAAATGATCTCTATGGCCGCTCCATTAGATCACGAGCTTAACTAGCATGCCGCGTGAAACCAGCAACCCGCTTGGCAGGGATCCCTCTTCTCGCACCGGGCCCATTAATCGTGGGGGTAGCTATTTAATGATCTTTATAAGACATCTGGTTCTTACTTCAGGGCCATATTAATTTAAAATCGCCCACTCGTTCCTCTTAAATAAGACATCTCGATGGATTAATTACTAATCAGCCCATGATCATAACATAACTGAGGA
+
*%#'%%%%%&(%&('''%%&%&&'&%)&+);(5ZPSBHE^PF^^SU:;=S^^^G^^^LGEJ^X^R^P^^^^^^^^^^GR?6FA8?U^\^^^^^^^\^^^^^^^^^^^^^^^^^^^^^^^^^^\^^^^^^^^^^^^^^^^^^^^^^^^^^^^^^^^^^^^^^^^^^^^^^^^^^\^^^^^^^^^^^^^^\^^^^^^^^^^^^^^^^^^^^^^^^^^^^\\^^^^^^^^^^\X^^^^^^^^^^^^^\\\^^\^^^^^^^^^\^^^^^^^^^^^^^^^^^^^^^^^\^^^^^^^^^^^^^^^^^^^^^^^^^^^\EEE7RU^^^^^^^^^^^^^^^^^^^^^^^^^^^^^\^^^^^^^^\^^^^^X^^^^^^XX^^X^^X^^^X^^^^^^^^^XU^^^^^^X^^^^XUSB^^P^^^XX^^^^^^^^^^^^^^^^^^^^^^^^^^^^^^^^^^^^^^^^^^^^^^^^^^^^^^^^^^^^^^^^^^^V^^^^^^L^^V^PV^^^^VV^PVV^^^^V^^^VVVVNVVVVVVZVZZZSZZVVNZVZZVUZVZZVHVZVVVZZVZZZZPUZVPPPPLPPPVVVVNFJ?PZAJ8L4
