# Supplementary material for: PHFinder: assisted detection of point heteroplasmy in Sanger sequencing chromatograms
Source: PeerJ. 2023 Sep 19;11:e16028. doi: 10.7717/peerj.16028 (PMC10516101; doi:10.7717/peerj.16028)
Supplement: Supplemental Information 1 [file peerj-11-16028-s001.zip › Data_Repository/MN058/4655_6.sam]

@HD	VN:1.0	SO:unsorted
@SQ	SN:Humpback	LN:500
@PG	ID:bowtie2	PN:bowtie2	VN:2.3.4.1	CL:"/usr/bin/bowtie2-align-s --wrapper basic-0 --local --quiet -q ./MN058/4655_6.fastq -x Mn_mt_CR -S ./MN058/4655_6.sam"
4655_6	0	Humpback	1	42	58S500M29S	*	0	0	CGTGTAATGGCTTACATGCACTTACCGCTGAATTCTACATAAACTATTCCCTGAAAAATGTATATTGTACAATAACCACAGGGCCACAGTACTATGTCCGTATTGAAAATAGCTCATTTCATTACATACCATTATGTAACTCGTGCATGTATGTACTACCACATAACCAACTGATAGCACTTTCCATGAGTATGTATAATTGTGCATTCAATTATTCTCACCACGAGCAGTTAAAGCCCGTATTAAATTTTATTAATTTTACATATTACATAATATGTATTAATAATACAATAGTACATGTCCTTATAAATTCCCGGGCTCATCTAAGTCAAATGATCTCTATGGCCGCTCCATTAGATCACGAGCTTAACTAGCATGCCGCGTGAAACCAGCAACCCGCTTGGCAGGGATCCCTCTTCTCGCACCGGGCCCATTAATCGTGGGGGTAGCTATTTAATGATCTTTATAAGACATCTGGTTCTTACTTCAGGGCCATATTAATTTAAAATCGCCCACTCGTTCCTCTTAAATAAGACATCTCGATGGATTAATTACTAATCAGCCCATGATCATAACATAACTGAGGA	*%#'%%%%%&(%&('''%%&%&&'&%)&+);(5ZPSBHE^PF^^SU:;=S^^^G^^^LGEJ^X^R^P^^^^^^^^^^GR?6FA8?U^\^^^^^^^\^^^^^^^^^^^^^^^^^^^^^^^^^^\^^^^^^^^^^^^^^^^^^^^^^^^^^^^^^^^^^^^^^^^^^^^^^^^^^\^^^^^^^^^^^^^^\^^^^^^^^^^^^^^^^^^^^^^^^^^^^\\^^^^^^^^^^\X^^^^^^^^^^^^^\\\^^\^^^^^^^^^\^^^^^^^^^^^^^^^^^^^^^^^\^^^^^^^^^^^^^^^^^^^^^^^^^^^\EEE7RU^^^^^^^^^^^^^^^^^^^^^^^^^^^^^\^^^^^^^^\^^^^^X^^^^^^XX^^X^^X^^^X^^^^^^^^^XU^^^^^^X^^^^XUSB^^P^^^XX^^^^^^^^^^^^^^^^^^^^^^^^^^^^^^^^^^^^^^^^^^^^^^^^^^^^^^^^^^^^^^^^^^^V^^^^^^L^^V^PV^^^^VV^PVV^^^^V^^^VVVVNVVVVVVZVZZZSZZVVNZVZZVUZVZZVHVZVVVZZVZZZZPUZVPPPPLPPPVVVVNFJ?PZAJ8L4	AS:i:906	XN:i:0	XM:i:12	XO:i:0	XG:i:0	NM:i:12	MD:Z:81T40C7G27T20T77A2T0C7A42T0C62C123	YT:Z:UU
