# Supplementary material for: PHFinder: assisted detection of point heteroplasmy in Sanger sequencing chromatograms
Source: PeerJ. 2023 Sep 19;11:e16028. doi: 10.7717/peerj.16028 (PMC10516101; doi:10.7717/peerj.16028)
Supplement: Supplemental Information 1 [file peerj-11-16028-s001.zip › Data_Repository/MN058/4667_80.sam]

@HD	VN:1.0	SO:unsorted
@SQ	SN:Humpback	LN:500
@PG	ID:bowtie2	PN:bowtie2	VN:2.3.4.1	CL:"/usr/bin/bowtie2-align-s --wrapper basic-0 --local --quiet -q ./MN058/4667_80.fastq -x Mn_mt_CR -S ./MN058/4667_80.sam"
4667_80	0	Humpback	1	42	56S500M32S	*	0	0	CGCCCTCAACATACTTCACCCAAAGCTGAATTCTACATAAACTATTCCCTGAAAAATGTATATTGTACAATAACCACAGGGCCACAGTACTATGTCCGTATTGAAAATAGCTCATTTCATTACATACCATTATGTAACTCGTGCATGTATGTACTACCACATAACCAACTGATAGCACTTTCCATGAGTATGTATAATTGTGCATTCAATTATTCTCACCACGAGCAGTTAAAGCCCGTATTAAATTTTATTAATTTTACATATTACATAATATGTATTAATAATACAATAGTACATGTCCTTATAAATTCCCGGGCTCATCTAAGTCAAATGATCTCTATGGCCGCTCCATTAGATCACGAGCTTAACTAGCATGCCGCGTGAAACCAGCAACCCGCTTGGCAGGGATCCCTCTTCTCGCACCGGGCCCATTAATCGTGGGGGTAGCTATTTAATGATCTTTATAAGACATCTGGTTCTTACTTCAGGGCCATATTAATTTAAAATCGCCCACTCGTTCCTCTTAAATAAGACATCTCGATGGATTAATTACTAATCAGCCCATGATCATAACATAACTGAGGAGGG	$$%%%(&&&++((('%((%&%%&&++)03(.^PNVHA^U^SXRLHE:SXX^R^^^URI\^^^^^\^^^R\^^^^\\^LLFX\^^^^^\\^^^^^^^^^^^^^^^^^^^^^^^^^^^^\\\^^^^^^^^\^^^^^^^\^^\\^^^^^^^^^^^^^^^^^^^^^^^^^^^^^^^^^^^^^^^^^^^^^^^^^^^^^^^^^^^\^^^^^^^^^^^^^XXX^^\^^^^^^\\\^^^^^^^^^^^^^^\\^^^^^^^^XX^^^^^\^^^^^^^^^^^^^^^^^^^\^^^^^^^^^^^^^^^^^^^^^^^^^^^^^EEB3NR^^^^^^\\\U^\^\\\\\\\\\\\\\^\\\\^^^^^^\N^\\\\R^\^^^\\\\\N^^^^\\S\^\^^\\\\\L\\\^^XX^XXXULLLXXPXUXSUX^^^^^U^^^XUX^XXXXXXXSXXX^^^^XXXXSXXXXXPSSPX^^XXXXXXXXS^^^^^^SVSSSSSSSSSVVH^SG<GNSUPPHPS9HSSVOVILPPNPSODKHNKKNVVSNLNPK7POPPVVOGVPPPPFFPUVVVVVVVVVUGVPPPKPPHPNSPPSVNE@VVF3+2(*8.	AS:i:907	XN:i:0	XM:i:12	XO:i:0	XG:i:0	NM:i:12	MD:Z:81T40C7G27T20T77A2T0C7A42T0C62C123	YT:Z:UU
