# Supplementary material for: PHFinder: assisted detection of point heteroplasmy in Sanger sequencing chromatograms
Source: PeerJ. 2023 Sep 19;11:e16028. doi: 10.7717/peerj.16028 (PMC10516101; doi:10.7717/peerj.16028)
Supplement: Supplemental Information 1 [file peerj-11-16028-s001.zip › Data_Repository/MN058/4603_75.fastq]

@4603_75
CCGGGGCTTCAAAAAAACATAAGAGGCACACGAGTGGAGGTTCTACATACAACTATGTCCCTAGAAAAATGTATATTGTACAATAACCACAGGGCCACAGTACTATGTCCGTATTGAAAATAGCTCATTTCATTACATACCATTATGTAACTCGTGCATGTATGTACTACCACATAACCAACTGATAGCACTTTCCATGAGTATGTATAATTGTGCATTCAATTATTCTCACCACGAGCAGTTAAAGCCCGTATTAAATTTTATTAATTTTACATATTACATAATATGTATTAATAATACAATAGTACATGTCCTTATAAATTCCCGGGCTCATCTAAGTCAAATGATCTCTATGGGCGCTCCATTAGATCACGAGCTTAACTAGCATGCCGCGTGAAACCAGCAACCCGCTTGGGAGGGATCCCTCTTCTCGCACCGGGCCCATTAATCGTGGGGGTAGCTATTTAATGATCTTTATAAGACATCTGGTTCTTACTTCATGGCCATATTAATTTAAAATCGCCCACTCGTTCCTCTTAAATAAAACATCTCGATGGATTAATTACTAATCAGCCCATGATCATAACAAATCTGAGGGGGGGAGGATTAA
+
&$$,((%&&)&&*&((&)$&$'$&)*$'$'$+&+$-.3''@KM5=:;6,'*)/*+&')(+2*(<NRS\AQQOPW\UQKK]UNPZZZZK;?*,*()FD]UZUZUUZZ``[`VVZUZVUZZWWWUUZUUU]ZUSVUUUUUU]UUZU]U\VV]VVUVVZZVUVA@VZZZUVSIFDV7B@IJUU]VUVE9V]\\UZ]W]UWZUUOU]W\\\]Z]Z\UZZZZ\\WW\\U\\\]ZUZZWU]UWWVVP]Z]ZZUVZZ]U]UUZ]]Z]]V]ZVSJVZ]UVVKZU]V]UVZU]Z]VUZ]ZV]OMVVV]]VUZUVSV]ZU]VSSIVVSKSIJPIII4SV4GBSVUEAFOSSMIVAV@188IO<8IK14IGFIOOOVO;U<1>99]77I3JA2/539CJ]/.1KVAS588-9A3AOJOIICJI9S*')+U7</+//3DKMKGK69<6I==B+IDA@8=49AA8VOVV=/18.-.>3+*,5N1**3C5AOIV3U0119:K6,++.3443F;-,F.++**J4.D669,.34354*3?0,72:,93814HD>88*+.-*D,..1..*.4D4.+2<B=5778>81--*,1,0..=0*,-*1,**-)1=@E7M.-75K7-M+&"""
