# Supplementary material for: PHFinder: assisted detection of point heteroplasmy in Sanger sequencing chromatograms
Source: PeerJ. 2023 Sep 19;11:e16028. doi: 10.7717/peerj.16028 (PMC10516101; doi:10.7717/peerj.16028)
Supplement: Supplemental Information 1 [file peerj-11-16028-s001.zip › Data_Repository/MN058/4667_80.fastq]

@4667_80
CGCCCTCAACATACTTCACCCAAAGCTGAATTCTACATAAACTATTCCCTGAAAAATGTATATTGTACAATAACCACAGGGCCACAGTACTATGTCCGTATTGAAAATAGCTCATTTCATTACATACCATTATGTAACTCGTGCATGTATGTACTACCACATAACCAACTGATAGCACTTTCCATGAGTATGTATAATTGTGCATTCAATTATTCTCACCACGAGCAGTTAAAGCCCGTATTAAATTTTATTAATTTTACATATTACATAATATGTATTAATAATACAATAGTACATGTCCTTATAAATTCCCGGGCTCATCTAAGTCAAATGATCTCTATGGCCGCTCCATTAGATCACGAGCTTAACTAGCATGCCGCGTGAAACCAGCAACCCGCTTGGCAGGGATCCCTCTTCTCGCACCGGGCCCATTAATCGTGGGGGTAGCTATTTAATGATCTTTATAAGACATCTGGTTCTTACTTCAGGGCCATATTAATTTAAAATCGCCCACTCGTTCCTCTTAAATAAGACATCTCGATGGATTAATTACTAATCAGCCCATGATCATAACATAACTGAGGAGGG
+
$$%%%(&&&++((('%((%&%%&&++)03(.^PNVHA^U^SXRLHE:SXX^R^^^URI\^^^^^\^^^R\^^^^\\^LLFX\^^^^^\\^^^^^^^^^^^^^^^^^^^^^^^^^^^^\\\^^^^^^^^\^^^^^^^\^^\\^^^^^^^^^^^^^^^^^^^^^^^^^^^^^^^^^^^^^^^^^^^^^^^^^^^^^^^^^^^\^^^^^^^^^^^^^XXX^^\^^^^^^\\\^^^^^^^^^^^^^^\\^^^^^^^^XX^^^^^\^^^^^^^^^^^^^^^^^^^\^^^^^^^^^^^^^^^^^^^^^^^^^^^^^EEB3NR^^^^^^\\\U^\^\\\\\\\\\\\\\^\\\\^^^^^^\N^\\\\R^\^^^\\\\\N^^^^\\S\^\^^\\\\\L\\\^^XX^XXXULLLXXPXUXSUX^^^^^U^^^XUX^XXXXXXXSXXX^^^^XXXXSXXXXXPSSPX^^XXXXXXXXS^^^^^^SVSSSSSSSSSVVH^SG<GNSUPPHPS9HSSVOVILPPNPSODKHNKKNVVSNLNPK7POPPVVOGVPPPPFFPUVVVVVVVVVUGVPPPKPPHPNSPPSVNE@VVF3+2(*8.
