# Supplementary material for: PHFinder: assisted detection of point heteroplasmy in Sanger sequencing chromatograms
Source: PeerJ. 2023 Sep 19;11:e16028. doi: 10.7717/peerj.16028 (PMC10516101; doi:10.7717/peerj.16028)
Supplement: Supplemental Information 1 [file peerj-11-16028-s001.zip › Data_Repository/MN055/4730_67.fastq]

@4730_67
TCGTCCACATCAGCACCCGAAGCTGAATTCTACATAAACTATTCCCTGAAAAATGTATATTGTACAATAACCACAGGGCCACAGTACTATGTCCGTATTGAAAATAGCTCATTCCATTACATACCATTATGTAATTCGTGCATGTATGTACTACCACATAACCAACTGATAGCATCTTCCATGAGTATGTATAATCGTGCATTCAATTATTTTCACTACGAGCAGTTAAAGCTCGTATTAAATTTTATTAATTTTACATATTACATAATATGTATTAATAATACAATAGTACATGTCCTTATAAATTCCCAGGTTTATTTAAATCAAATGATCCCTATGGCCGCTCCATTAGATCACGAGCTTAACTAGCATGCCGCGTGAAACCAGCAACCCGCTTGGCAGGGATCCCTCTTCTCGCACCGGGCCCATCAATCGTGGGGGTAGCTATTTAATGATCTTTATAAGACATCTGGTTCTTACTTCAGGGCCATATTAATTTAAAATCGCCCACTCGTTCCTCTTAAATAAGACATCTCGATGGGTTAATTACTAATCAGCCCATGATCATAAAAAAAATTAGGGGGAGG
+
'%%'&&%'&(2(,-0/2'%'*.+:;F08^PNKI9P^^^VS^U^^^^^^G^^^F?F6FRXR^I^^^\^^^^^^\^^^^^^^^^^^^^^^^^^^^^^^^^^\\^^\\^^^^^^^^^^^^XX^^^^^^^^^\^^^\\^^^^^^^^^^^^^^^^^^^^^^^^^^^^^^^^^^\^^^^^^^^^^^^^^^^^^\^^^^\^^^^^^^^^^^^^^^^^^^^^^^^^^\^^^^^^^^^\^^\\^^^^XX^^^\\\^^^^^MMX^^^^^^^\^^^\^^^^^^^^^^^^X\^^^^^^^\^^^^^^^^^^^^^^^^^^^\\^^^^^^^^^^^^^^^^^^^^^^^^^^\^^^^^^^^^^^\^^^\^^^^^^^^^^\^^^^^\^^^^^^^^^^^^^^^^^^^^^^^^^^^\^\\\\^^\\^^^^^^^^^^^^^X^^^^XXX^^^XC^^^^^^^XX^^^^^^^^^^^^^^^X^^^^^^^^^^X^^^^^^^^XX^XXX^XX^XX^S^^^S^^PFS^^S^V^FU^^^^^^^SVVVVV^S^^^<^^H^VS^^PP^^^^^^^^^^^^^^^^^^^ZPVZPVPZVCV*)'+((,8.)%&%%&)+)&%'
