# Supplementary material for: PHFinder: assisted detection of point heteroplasmy in Sanger sequencing chromatograms
Source: PeerJ. 2023 Sep 19;11:e16028. doi: 10.7717/peerj.16028 (PMC10516101; doi:10.7717/peerj.16028)
Supplement: Supplemental Information 1 [file peerj-11-16028-s001.zip › Data_Repository/MN055/4730_67.sam]

@HD	VN:1.0	SO:unsorted
@SQ	SN:Humpback	LN:500
@PG	ID:bowtie2	PN:bowtie2	VN:2.3.4.1	CL:"/usr/bin/bowtie2-align-s --wrapper basic-0 --local --quiet -q ./MN055/4730_67.fastq -x Mn_mt_CR -S ./MN055/4730_67.sam"
4730_67	0	Humpback	1	42	53S500M34S	*	0	0	TCGTCCACATCAGCACCCGAAGCTGAATTCTACATAAACTATTCCCTGAAAAATGTATATTGTACAATAACCACAGGGCCACAGTACTATGTCCGTATTGAAAATAGCTCATTCCATTACATACCATTATGTAATTCGTGCATGTATGTACTACCACATAACCAACTGATAGCATCTTCCATGAGTATGTATAATCGTGCATTCAATTATTTTCACTACGAGCAGTTAAAGCTCGTATTAAATTTTATTAATTTTACATATTACATAATATGTATTAATAATACAATAGTACATGTCCTTATAAATTCCCAGGTTTATTTAAATCAAATGATCCCTATGGCCGCTCCATTAGATCACGAGCTTAACTAGCATGCCGCGTGAAACCAGCAACCCGCTTGGCAGGGATCCCTCTTCTCGCACCGGGCCCATCAATCGTGGGGGTAGCTATTTAATGATCTTTATAAGACATCTGGTTCTTACTTCAGGGCCATATTAATTTAAAATCGCCCACTCGTTCCTCTTAAATAAGACATCTCGATGGGTTAATTACTAATCAGCCCATGATCATAAAAAAAATTAGGGGGAGG	'%%'&&%'&(2(,-0/2'%'*.+:;F08^PNKI9P^^^VS^U^^^^^^G^^^F?F6FRXR^I^^^\^^^^^^\^^^^^^^^^^^^^^^^^^^^^^^^^^\\^^\\^^^^^^^^^^^^XX^^^^^^^^^\^^^\\^^^^^^^^^^^^^^^^^^^^^^^^^^^^^^^^^^\^^^^^^^^^^^^^^^^^^\^^^^\^^^^^^^^^^^^^^^^^^^^^^^^^^\^^^^^^^^^\^^\\^^^^XX^^^\\\^^^^^MMX^^^^^^^\^^^\^^^^^^^^^^^^X\^^^^^^^\^^^^^^^^^^^^^^^^^^^\\^^^^^^^^^^^^^^^^^^^^^^^^^^\^^^^^^^^^^^\^^^\^^^^^^^^^^\^^^^^\^^^^^^^^^^^^^^^^^^^^^^^^^^^\^\\\\^^\\^^^^^^^^^^^^^X^^^^XXX^^^XC^^^^^^^XX^^^^^^^^^^^^^^^X^^^^^^^^^^X^^^^^^^^XX^XXX^XX^XX^S^^^S^^PFS^^S^V^FU^^^^^^^SVVVVV^S^^^<^^H^VS^^PP^^^^^^^^^^^^^^^^^^^ZPVZPVPZVCV*)'+((,8.)%&%%&)+)&%'	AS:i:904	XN:i:0	XM:i:12	XO:i:0	XG:i:0	NM:i:12	MD:Z:60T60C8G11T20C97C0C2C14T31T0C174A11	YT:Z:UU
