# Supplementary material for: PHFinder: assisted detection of point heteroplasmy in Sanger sequencing chromatograms
Source: PeerJ. 2023 Sep 19;11:e16028. doi: 10.7717/peerj.16028 (PMC10516101; doi:10.7717/peerj.16028)
Supplement: Supplemental Information 1 [file peerj-11-16028-s001.zip › Data_Repository/MN020/5981_17.sam]

@HD	VN:1.0	SO:unsorted
@SQ	SN:Humpback	LN:500
@PG	ID:bowtie2	PN:bowtie2	VN:2.3.4.1	CL:"/usr/bin/bowtie2-align-s --wrapper basic-0 --local --quiet -q ./MN020/5981_17.fastq -x Mn_mt_CR -S ./MN020/5981_17.sam"
5981_17	0	Humpback	1	42	50S500M29S	*	0	0	TNNCNNNNNNNNCCNAANGCTGAATTCTACATAAACTATTCCCTGAAAAATGTATATTGTACAATAACCACNNGNCCACAGTACTATGTCCGTATTGAAAATAGCTCATTCCATTACATACCATTATGTAATTCGTGCATGTATGTACTACCACATAACCAACTGATAGCATCTTCCATGAGTATGTATAATCGTGCATTCAATTATTTTCACTACGAGCAGTTAAAGNTCGTATTAAATTTTATTAATTTTACATATTACATAATATGTATTAATAATACAATAGTACATGTCCTTATAAATTCCCAGGTTTATTTAAATCAAATGATCCCTATGGCCGCTCCATTAGATCACGAGCTTAACTAGCATGCCNCGTGAAACCAGCAACCCGCTTGGCAGGGATCCCTCTTCTCGCACCGGGCCCATCAATCGTGGGGGTAGCTATTTAATGATCTTTATAAGACATCTGGTTCTTACTTCAGGGCCATATTAATTTAAAATCGCCCACTCGTTCCTCNTAAATAAGACNTCTCGATNGGTTAATTACTAATCAGCCCATGATCATAACATAACTGANGG	%""'"""""""")'"*,"0-:3-:3I8822/0&(/79;IXXXK1/*&.2L28::MIBDXGI:4QMXXA748""1"48:;7EEXXXXXXXJMJ>?EQQAXXX@XCCXQFQXQI9JQFE=E>ECCEXXMQB@XFQM<=J8;;F=XQDQQXXFF@9E@@MNEC@D9@>ECA@@DFMJXQCCJXQCAIJNLGXQ;9846MB=AJ?9@@NLILNIQIMXXX8QA8C9AGCFF?"AEC<IDQQIQXLMIMBFQALXXXXXFQJMFMQILDDFCCQILXMXLXLIB@A>F@XF=N;9>>:8@9>XLAD=CIMIIIDMAICIMIMILI65124493479=FXMQM7>ACFCC8IIN8QINFCFX=7B<8:8::3.77G:>"7=8QMLF=N8975<<GAB>MXXF86=F8?4=LFQXMXG=@86;ELFFNIXFFL;787==4A=>??;BC<IFGFFBFLX>=EILEIB8?0X<>IIFXXXX?4I<E<?655K52534?;<:F4H;9IL1,K?4X9>CBF:<;=L@<#EINX3278A3%:=6<621";/2<FGGX:>B9F9;6:4:F:F62.E739B?;<:K:@><$12	AS:i:893	XN:i:0	XM:i:20	XO:i:0	XG:i:0	NM:i:20	MD:Z:21A0G1G35T60C8G11T20C14C82C0C2C14T31T0C8G144T10A7G1A11	YT:Z:UU
