# Supplementary material for: PHFinder: assisted detection of point heteroplasmy in Sanger sequencing chromatograms
Source: PeerJ. 2023 Sep 19;11:e16028. doi: 10.7717/peerj.16028 (PMC10516101; doi:10.7717/peerj.16028)
Supplement: Supplemental Information 1 [file peerj-11-16028-s001.zip › Data_Repository/MN041/5503_7.fastq]

@5503_07
CCMTCTYMAYTGKARCYMAAGCTGAATTCTACATWAACTATTCCCTKWWWAATGTATATTGTACWATAACCACAGGKCCACAGTACTATGTCCGTATTGAAAATAGCTCATTTCATTACATACCATTATGTAACTCGTGCATGTATGTACTACCACATAACCAACTGATAGCACTTTCCATGAGTATGTATAATTGTGCATTCAATTATTCTCACCACGAGCAGTTAAAGCCCGTATTAAATTTTATTAWTTTTACATATTACATAATATGTATTAATAATACAATAGTACATGTCCTTATAAATTCCCGGGCTCATCTAAGTCAAATGATCTCTATGGCCGCTCCATTAGATCACGAGCTTAWYTAGCATGCCGCGTGAAACCAGCAACCCGCTTGGCAGGGWTCCCTCTTCTCGCWYCGGGCCCATTAWTCGTGGGGGTAGCTATTTWATGWTCTTTWTAWGWCATCTGGTTCTTACTTCWGGGSCATATTAATTTWWWWATCGCCCACTCGTTCCTCTTAAATAWGWCATCTCGWTGGWTTWATTACTWATCWGCCCWTGWTCATAWCATWWCTRWAKGAGGG
+
&%"'%%""%"(("'"&"")-116.+/49:B97,4"32=96KXXKF@#"""746454B3Q?7374"4349;404424"44573008XQ0XBQJXXE5@7425:9996633:897447677266<75967X358969XE3=77:83789X685585577798952965436532:39X9:4125:438798;8896<X:<787:9688468:887687685:44949;67489H763766:9758868776"8788855<:7776678565349669:6:::4:858885498788XXD>>8948788IF==H;5;674::6533535548468755477;8;678941761*43363+2/2QX6""4427;4=>D8@755560473107479::6HA8415297#;?@<LXHHAKL97""G9277978844"788@KNLL=B39?K3;6;"/12"2:;B2"D2","9:FLXNF9=H@B2B>?8#374"603933,'+5?"$+).GG6368F;=G5B@AH7N8,,0--2'*"3767G>8"FX@%2>"-0;7:8"296"1>F3"+1"11100",+2"":F""4">'&&%
